# Supplementary material for: Factors Affecting Targeted Sequencing of 353 Nuclear Genes From Herbarium Specimens Spanning the Diversity of Angiosperms
Source: Front Plant Sci. 2019 Sep 18;10:1102. doi: 10.3389/fpls.2019.01102 (PMC6759688; doi:10.3389/fpls.2019.01102)
Supplement: Supplementary file 4 [file Table_1.xlsx]

## Sheet: Sheet1
Table S1. Samples, vouchers and sources
Sequence ID	Order	Family	Taxon	Voucher (Museum)	Material source
6689	Alismatales	Araceae	Anaphyllum wightii Schott	Ridsdale 112 (K)	Herbarium
7562	Alismatales	Araceae	Burttianthus caulescens (M. Hotta) S.Y. Wong & P.C. Boyce	Dransfield 1170 (K)	Herbarium
7515	Alismatales	Araceae	Colobogynium tecturatum Schott	Johns 7107 (K)	Herbarium
7555	Alismatales	Araceae	Culcasia striolata Engl.	Knecht 2	Herbarium
6709	Alismatales	Araceae	Cyrtosperma macrotum Becc. ex Engl.	Chase 11771 (K)	Herbarium
7568	Alismatales	Araceae	Gosong brevipedunculata (H. Okada & Y. Mori) S.Y. Wong & P.C. Boyce	Ridsdale 163 (K)	Herbarium
7564	Alismatales	Araceae	Heteroaridarum borneense M.Hotta	Boyce 775 (K)	Herbarium
7516	Alismatales	Araceae	Heteropsis oblongifolia Kunth	Ferry 2371 (NCY)	Herbarium
7513	Alismatales	Araceae	Hottarum truncatum (M.Hotta) Bogner & Nicolson	Othman S.61727 (K)	Herbarium
7567	Alismatales	Araceae	Kiewia perakensis (Engl.) S.Y.Wong & P.C.Boyce	Boyce 691 (K)	Herbarium
7565	Alismatales	Araceae	Ooia havilandii (Engl.) S.Y. Wong & P.C. Boyce	van Valkenburg 1040 (K)	Herbarium
7558	Alismatales	Araceae	Theriophonum minutum (Willd.) Baill.	Nicolson 4266 (K)	Herbarium
229	Alismatales	Cymodoceaceae	Halodule wrightii Asch.	Loricourt 2 (K)	Herbarium
5559	Alismatales	Maundiaceae	Maundia triglochinoides F.Muell.	Blake 20053 (K)	Herbarium
4834	Apiales	Torricelliaceae	Melanophylla crenata Baker	Antilahimena 2108 (K)	Herbarium
5300	Arecales	Arecaceae	Basselinia eriostachys (Brongn.) Becc.	MacKee 18770 (K)	Herbarium
5298	Arecales	Arecaceae	Basselinia pancheri (Brongn. & Gris) Vieill.	Pintaud 464 (K)	Herbarium
7051	Asparagales	Asparagaceae	Chamaescilla spiralis (Endl.) F.Muell.	Dixon 994 (K)	Herbarium
2896	Asparagales	Asphodelaceae	Chortolirion angolense (Baker) A.Berger	Daru 466 (BNRH)	Silica dry
4686	Asparagales	Asphodelaceae	Eccremis coarctata (Ruiz & Pav.) Baker	Solomon 18484 (MO)	Herbarium
4677	Asparagales	Asphodelaceae	Herpolirion novae-zelandiae Hook.f.	Melville 6486 (K)	Herbarium
1197	Asparagales	Blandfordiaceae	Blandfordia punicea (Labill.) Sweet	Cooper 69 (K)	Herbarium
4867	Asparagales	Iridaceae	Babiana stricta (Aiton) Ker Gawl.	Goldblatt 11434 (NH)	Silica dry
4882	Asparagales	Iridaceae	Babiana tubaeformis Goldblatt & J.C.Manning	Goldblatt 12129 (NBG)	Silica dry
791	Asparagales	Iridaceae	Nivenia stokoei (L.Guthrie) N.E.Br.	Fay s.n. (NH)	Silica dry
1204	Asparagales	Iridaceae	Zygotritonia Midbraed	RBGKew Millenium Seed Bank s.n. (K)	Silica dry
252	Asterales	Asteraceae	Berardia lanuginosa (Lam.) Fiori & Paol.	Pegoraro ALPS-251 (K)	Silica dry
268	Asterales	Asteraceae	Brachylaena discolor DC.	RBGKew Millenium Seed Bank 132284	Silica dry
253	Asterales	Asteraceae	Cardopatium corymbosum (L.) Pers.	Cultivated at the Jardí Botànic de Barcelona OH_249	Silica dry
251	Asterales	Asteraceae	Carlina acaulis L.	Pegoraro ALPS-174 (K)	Silica dry
246	Asterales	Asteraceae	Echinops acantholepis Jaub. & Spach	Vitek 101484 (K)	Silica dry
259	Asterales	Asteraceae	Echinops nanus Bunge	RBGKew Millenium Seed Bank 6110897	Silica dry
260	Asterales	Asteraceae	Echinops sphaerocephalus L.	Garnatje s.n. (K)	Silica dry
254	Asterales	Asteraceae	Echinops spinosissimus Turra	Sanchez Jimenez 40 (K)	Silica dry
255	Asterales	Asteraceae	Echinops strigosus L.	Sanchez Jimenez 83 (K)	Silica dry
257	Asterales	Asteraceae	Tugarinovia mongolica Iljin	Vallès s.n. (BCN)	Herbarium
261	Brassicales	Pentadiplandraceae	Pentadiplandra brazzeana Baill.	Ngansop 179 (K)	Herbarium
1316	Brassicales	Resedaceae	Forchhammeria Liebm.	Forest 752 (NH)	Silica dry
1168	Brassicales	Setchellanthaceae	Setchellanthus caeruleus Brandegee	Calzada 24570 (K)	Herbarium
3933	Brassicales	Tovariaceae	Tovaria pendula Ruiz & Pav.	Pennington 17749 (K)	Herbarium
1195	Bruniales	Columelliaceae	Desfontainia spinosa Ruiz & Pav.	Henchie HSPX 123 (K)	Herbarium
799	Canellales	Canellaceae	Warburgia salutaris (G.Bertol.) Chiov.	Chase 9647 (K)	Herbarium
263	Canellales	Winteraceae	Pseudowintera colorata (Raoul) Dandy	McDonald 143 (K)	Herbarium
1200	Caryophyllales	Achatocarpaceae	Achatocarpus nigricans Triana	Garvizu 1104 (K)	Herbarium
1176	Caryophyllales	Barbeuiaceae	Barbeuia madagascariensis Steud.	Rabehevitra 756 (K)	Herbarium
4825	Caryophyllales	Nepenthaceae	Nepenthes bicalcarata Hook.f.	RBG Kew Living Collection 2005-1572	Silica dry
5379	Caryophyllales	Plumbaginaceae	Plumbago auriculata Lam.	Forest 749 (NBG)	Silica dry
1207	Caryophyllales	Rhabdodendraceae	Rhabdodendron amazonicum (Spruce ex Benth.) Huber	Prata 780 (K)	Herbarium
965	Celastrales	Lepidobotryaceae	Lepidobotrys staudtii Engl.	Lonis 10837 (K)	Herbarium
792	Cornales	Grubbiaceae	Grubbia rosmarinifolia P.J.Bergius	Manning s.n. (NH)	Silica dry
5558	Crossosomatales	Geissolomataceae	Geissoloma marginata (L.) A.Juss.	Carlquist 4558 (K)	Herbarium
1053	Crossosomatales	Guamatelaceae	Guamatela tuerckheimii Donn. Sm.	Tuerckheim 3903 (HBG)	Herbarium
870	Cucurbitales	Apodanthaceae	Apodanthes caseariae Poit.	Maas 9459 (U)	Herbarium
3940	Cucurbitales	Tetramelaceae	Octomeles sumatrana Miq.	Johns 9873A (K)	Herbarium
945	Dilleniales	Dilleniaceae	Curatella americana L.	Chase 973 (K)	Silica dry
5362	Dioscoreales	Burmanniaceae	Burmannia disticha L.	Wilkin 1017 (K)	Herbarium
1043	Dioscoreales	Burmanniaceae	Burmannia longifolia Becc.	Johns 9157 (K)	Herbarium
65	Ericales	Mitrastemonaceae	Mitrastemon matudae Yamam.	Beaman 11784 (K)	Herbarium
2703	Fabales	Fabaceae	Adenolobus pechuelii (Kuntze)Torre & Hillc.	Muller 6527 (K)	Herbarium
7255	Fabales	Fabaceae	Alistilus jumellei (R.Vig.)Verdc.	Du Puy 992 (K)	Herbarium
2510	Fabales	Fabaceae	Amicia andicola (Griseb.)Harms	Wood 8092 (K)	Herbarium
2552	Fabales	Fabaceae	Amphimas pterocarpoides Harms	Daramola 115 (K)	Herbarium
7261	Fabales	Fabaceae	Ancistrotropis firmula (Mart. ex Benth.) A. Delgado	Ratter 2253 (K)	Herbarium
2563	Fabales	Fabaceae	Angylocalyx talbotii Hutch. & Dalziel	Tchouto 889 (K)	Herbarium
2736	Fabales	Fabaceae	Aphyllodium parvifolium Pedley	Barrett 5580 (K)	Herbarium
6609	Fabales	Fabaceae	Apuleia Mart.	Klitgaard 66	Herbarium
7530	Fabales	Fabaceae	Austrodolichos errabundus (M.B.Scott)Verdc.	Cowie 5261 (K)	Herbarium
3666	Fabales	Fabaceae	Bocoa limae R.S. Cowan	Beck 20319 (K)	Herbarium
3536	Fabales	Fabaceae	Brenierea insignis Humbert	Clement 2078 (K)	Herbarium
5088	Fabales	Fabaceae	Burkilliodendron album (Ridl.)Sastry	Burkill 12493 (K)	Herbarium
2587	Fabales	Fabaceae	Cadia pedicellata Baker	Du Puy 2423 (K)	Herbarium
2582	Fabales	Fabaceae	Caragana sukiensis C.K.Schneid.	Barclay 2447 (K)	Herbarium
2991	Fabales	Fabaceae	Chaetocalyx blanchetiana (Benth.)Rudd	Coradin 6585 (K)	Herbarium
2671	Fabales	Fabaceae	Chesneya yunnanensis (Yakovlev) Zi G. Qian	Alpine Garden Society Expedition 760 (K)	Herbarium
2566	Fabales	Fabaceae	Cladrastis platycarpa (Maxim.)Makino	Togashi 72 (K)	Herbarium
7260	Fabales	Fabaceae	Condylostylis candida (Vell.) A. Delgado	Franco 28113 (K)	Herbarium
2469	Fabales	Fabaceae	Cordyla haraka Capuron	Poncy 3419 (K)	Herbarium
2553	Fabales	Fabaceae	Dalhousiea africana S.Moore	Harris 1575 (K)	Herbarium
5080	Fabales	Fabaceae	Desmodiastrum parviflorum (Dalzell) H. Ohashi	Matthew 25223 (K)	Herbarium
6611	Fabales	Fabaceae	Dialium angolense Oliv.	Wieringa 2395 (L)	Silica dry
6612	Fabales	Fabaceae	Dialium guianense (Aubl.)Sandwith	Klitgaard 675 (K)	Herbarium
6616	Fabales	Fabaceae	Dialium kunstleri var. trifoliolatum (de Wit)Rojo	Sidiyasa 422 (K)	Herbarium
6613	Fabales	Fabaceae	Dialium occidentale (Capuron)Du Puy & R.Rabev.	Ranirison 917 (MO)	Herbarium
6614	Fabales	Fabaceae	Dialium pachyphyllum Harms	Van der Burgt 937 (MO)	Herbarium
3628	Fabales	Fabaceae	Diplotropis incexis Rizzini & A.Mattos	Farias 376 (K)	Herbarium
7246	Fabales	Fabaceae	Dipogon lignosus (L.)Verdc.	Lally 894 (K)	Herbarium
2488	Fabales	Fabaceae	Dipteryx odorata (Aubl.)Willd.	Pedroga 533 (K)	Herbarium
6618	Fabales	Fabaceae	Distemonanthus benthamianus Baill.	Wieringa 3235 (L)	Herbarium
7242	Fabales	Fabaceae	Dolichopsis paraguariensis Hassl.	Renvoize 3552 (K)	Herbarium
2660	Fabales	Fabaceae	Dorycnium broussonetii (Choisy ex Ser.) Webb	Csiba 16057 (K)	Silica dry
7314	Fabales	Fabaceae	Duparquetia orchidacea Baill.	van der Burgt 1967 (K)	Herbarium
6619	Fabales	Fabaceae	Eligmocarpus cynometroides Capuron	Rabenantoandro 1610 (MO)	Herbarium
2578	Fabales	Fabaceae	Eminia antennulifera (Baker)Taub.	Vincent 94 (K)	Herbarium
2503	Fabales	Fabaceae	Galega lindblomii (Harms)J.B.Gillett	Bogdan 4143 (K)	Herbarium
7241	Fabales	Fabaceae	Helicotropis linearis (Kunth) A. Delgado	Lazier 285 (K)	Herbarium
7254	Fabales	Fabaceae	Leptospron adenanthum (G. Mey.) A. Delgado	Harley 56108 (K)	Herbarium
3621	Fabales	Fabaceae	Lysiloma latisiliquum (L.)Benth.	Hughes 486 (K)	Herbarium
7258	Fabales	Fabaceae	Macroptilium bracteatum (Nees & Mart.) Maréchal & Baudet	Rico 1367 (K)	Herbarium
7253	Fabales	Fabaceae	Macrotyloma africanum (Wilczek)Verdc.	Bidgood 2158 (K)	Herbarium
2586	Fabales	Fabaceae	Mendoravia dumaziana Capuron	McWhirter 212 (K)	Herbarium
3151	Fabales	Fabaceae	Myrospermum frutescens Jacq.	Hughes 761 (K)	Herbarium
3565	Fabales	Fabaceae	Myroxylon balsamum (L.)Harms	Pennington 647 (K)	Herbarium
7257	Fabales	Fabaceae	Mysanthus uleanus (Harms) G.P. Lewis & A. Delgado	Giulietti 1619 (K)	Herbarium
7245	Fabales	Fabaceae	Nesphostylis holosericea (Baker)Verdc.	Bond 137 (K)	Herbarium
3562	Fabales	Fabaceae	Ormosia ormondii (F.Muell.)Merr.	Hyland 11385 (K)	Herbarium
7252	Fabales	Fabaceae	Oryxis monticola (Benth.)A.Delgado & G.P.Lewis	Borges 649 (K)	Herbarium
7251	Fabales	Fabaceae	Oxyrhynchus trinervius (Donn.Sm.)Rudd	Martinez 26292 (K)	Herbarium
3633	Fabales	Fabaceae	Petaladenium urceoliferum Ducke	Silva 60953 (K)	Herbarium
7259	Fabales	Fabaceae	Phaseolus vulgaris Wall.	Queiroz 10733 (K)	Herbarium
7531	Fabales	Fabaceae	Physostigma mesoponticum Taub.	Jackson 75 (K)	Herbarium
2509	Fabales	Fabaceae	Pithecellobium tenue Craib	Larsen 33960 (K)	Herbarium
6623	Fabales	Fabaceae	Poeppigia procera C. Presl	Hugues 1484 (MO)	Herbarium
2615	Fabales	Fabaceae	Pseudosamanea guachapele (Kunth) Harms	Madesn 63914 (K)	Herbarium
2956	Fabales	Fabaceae	Psophocarpus palustris Desv.	Fay 19811983 (K)	Herbarium
7250	Fabales	Fabaceae	Ramirezella strobilophora (Robinson)Rose	Magallanes 3185 (K)	Herbarium
2856	Fabales	Fabaceae	Riedeliella graciliflora Harms	Pott 7640 (K)	Herbarium
7445	Fabales	Fabaceae	Riedeliella graciliflora Harms	Pott 7640 (K)	Herbarium
2668	Fabales	Fabaceae	Rothia hirsuta (Guill. & Perr.)Baker	Saadon 1798 (K)	Herbarium
5068	Fabales	Fabaceae	Sarcodum scandens Lour.	Hiep 206 (K)	Herbarium
2495	Fabales	Fabaceae	Schefflerodendron usambarense Harms	Semsei 3165 (K)	Herbarium
7240	Fabales	Fabaceae	Sigmoidotropis speciosa (Kunth) A. Delgado	Wong s.n. (K)	Herbarium
2635	Fabales	Fabaceae	Smirnowia turkestana Bunge	Rechinger 51917 (K)	Herbarium
2886	Fabales	Fabaceae	Spartidium saharae (Coss. & Durieu)Pomel	Davis 49544 (K)	Herbarium
7444	Fabales	Fabaceae	Spartidium saharae (Coss. & Durieu)Pomel	Davis 49544 (K)	Herbarium
2829	Fabales	Fabaceae	Spathionema kilimandscharicum Taub.	Pasquet 1062 (K)	Herbarium
7249	Fabales	Fabaceae	Sphenostylis stenocarpa (A.Rich.)Harms	Luwiika 139 (K)	Herbarium
6624	Fabales	Fabaceae	Storckiella neocaledonica I.C.Nielsen, Labat & Munzinger	Labat 3520 (MO)	Herbarium
7248	Fabales	Fabaceae	Strophostyles helvola (L.) Elliott	Thompson 843 (K)	Herbarium
2609	Fabales	Fabaceae	Sutherlandia humilis E.Phillips & R.A.Dyer	Herman 512 (K)	Herbarium
2740	Fabales	Fabaceae	Swainsona formosa (G.Don)J.Thompson	Aplin 1706 (K)	Herbarium
3094	Fabales	Fabaceae	Taverniera cuneifolia (Roth) Arn.	Thulin 10821 (K)	Herbarium
3547	Fabales	Fabaceae	Tylosema esculentum (Burch.)A.Schreib.	Germishuizen 687 (K)	Herbarium
5108	Fabales	Fabaceae	Uittienia modesta Steenis	Kostermans 21422 (K)	Herbarium
7243	Fabales	Fabaceae	Vatovaea pseudolablab (Harms)J.B.Gillett	Hucks 1000 (K)	Herbarium
2628	Fabales	Fabaceae	Vavilovia formosa (Steven) Fed.	Ahverdov s.n (K)	Herbarium
7247	Fabales	Fabaceae	Vigna juruana (Harms)Verdc.	Murakami 5364 (K)	Herbarium
2614	Fabales	Fabaceae	Viguieranthus ambongensis (R.Vig.)Villiers	Deroin 2197 (K)	Herbarium
871	Fagales	Ticodendraceae	Ticodendron incognitum Gómez-Laur. & L.D.Gómez	Brummitt 21139 (K)	Herbarium
5890	Gentianales	Apocynaceae	Melodinus forbesii Fawc.	Takeuchi 17119 (K)	Herbarium
5330	Gentianales	Apocynaceae	Rhabdadenia madida (Vell.) Miers	Mendosa 2529 (K)	Herbarium
4103	Gentianales	Apocynaceae	Tacazzea venosa Decne.	Dowsett-Lemairez 251 (K)	Herbarium
5977	Gentianales	Gentianaceae	Curtia verticillaris (Spreng.) Knobl.	Harley 25933 (K)	Herbarium
5873	Gentianales	Loganiaceae	Antonia ovata Pohl	Fonseca 5913 (K)	Herbarium
5878	Gentianales	Rubiaceae	Airosperma K. Schum. & Lauterb.	Sands 6819 (K)	Herbarium
5879	Gentianales	Rubiaceae	Aleisanthia rupestris (Ridl.) Ridl.	Sands 3501 (K)	Herbarium
5561	Gentianales	Rubiaceae	Carphalea Juss.	Davis 4543 (K)	Silica dry
5241	Gentianales	Rubiaceae	Colletoecema dewevrei (De Wild.) E.M.A.Petit	Lisowski 47195 (K)	Herbarium
5876	Gentianales	Rubiaceae	Coptosapelta diffusa (Champ. ex Benth.) Steenis	Feng-Jie 256 (K)	Herbarium
5881	Gentianales	Rubiaceae	Cordiera concolor (Cham.) Kuntze	Chaves 266 (K)	Herbarium
5882	Gentianales	Rubiaceae	Crossopteryx febrifuga (Afzel. ex G.Don) Benth.	Boane 32 (K)	Herbarium
5892	Gentianales	Rubiaceae	Greenea corymbosa (Jack) Voigt	Kamarudin 40720 (K)	Herbarium
5889	Gentianales	Rubiaceae	Henriquezia nitida Spruce ex Benth.	Daly 5480 (K)	Herbarium
5981	Gentianales	Rubiaceae	Hillia parasitica Jacq.	Forzza 3073 (K)	Herbarium
5571	Gentianales	Rubiaceae	Mycetia Reinw.	Maurin 7 (K)	Herbarium
5263	Gentianales	Rubiaceae	Ophiorrhiza winkleri Valeton	Duaneh 380 (K)	Herbarium
5980	Gentianales	Rubiaceae	Retiniphyllum kuhlmannii Standl.	Sasaki 2426 (K)	Herbarium
5562	Gentianales	Rubiaceae	Sabicea hierniana Wernham	Davis 1034 (K)	Herbarium
5887	Gentianales	Rubiaceae	Schizocolea linderi (Hutch. & Dalziel) Bremek.	Haba 266 (K)	Herbarium
5888	Gentianales	Rubiaceae	Theligonum cynocrambe L.	Hepper 13296 (K)	Herbarium
5206	Gentianales	Rubiaceae	Urophyllum cyphandrum Stapf	Beaman 8949 (K)	Herbarium
5880	Gentianales	Rubiaceae	Wendlandia densiflora (Blume) DC.	Simbayan 45 (K)	Herbarium
1368	Huerteales	Gerrardinaceae	Gerrardina foliosa Oliv.	MPU 21 (NH)	Silica dry
918	Huerteales	Petenaeaceae	Petenaea cordata Lundell	Pennington 13427 (K)	Herbarium
1409	Lamiales	Carlemanniaceae	Carlemannia griffithii Benth.	Grierson 3027 (K)	Herbarium
3958	Lamiales	Plocospermataceae	Plocosperma buxifolium Benth.	Guzmán Cruz UG 2126 (K)	Herbarium
1169	Laurales	Siparunaceae	Siparuna guianensis Aubl.	Clarke 9035 (K)	Herbarium
4967	Liliales	Liliaceae	Gagea peduncularis (C.Presl) Pascher	Davis 40349 (K)	Herbarium
3941	Magnoliales	Degeneriaceae	Degeneria vitiensis L.W.Bailey & A.C.Sm.	Regalado 852 (K)	Herbarium
3955	Magnoliales	Himantandraceae	Galbulimima belgraveana (F.Muell.) Sprague	Utteridge 575 (K)	Herbarium
3715	Malpighiales	Achariaceae	Baileyoxylon lanceolatum C.T.White	Hyland 3444 (K)	Herbarium
5010	Malpighiales	Achariaceae	Carpotroche brasiliensis (Raddi) A.Gray	Neves 1 (K)	Herbarium
4025	Malpighiales	Achariaceae	Grandidiera boivinii Jaub.	Burrows 12717 (BNRH)	Herbarium
5965	Malpighiales	Achariaceae	Hydnocarpus woodii Merr.	Othman S.65497 (K)	Herbarium
5005	Malpighiales	Achariaceae	Lindackeria paludosa (Benth.) Gilg	Stevens 2241094 (K)	Herbarium
4024	Malpighiales	Achariaceae	Lindackeria stipulata (Oliv.) Milne-Redh. & Sleumer	Burrows 11218 (BNRH)	Herbarium
3500	Malpighiales	Achariaceae	Mayna odorata Aubl.	Cazalet 7586 (K)	Herbarium
3598	Malpighiales	Achariaceae	Poggea alata Gürke	Wieringa s.n. (WAG)	Silica dry
1198	Malpighiales	Centroplacaceae	Bhesa archboldiana (Merr. & Perry) Ding Hou	Takeuchi 17053 (K)	Herbarium
2472	Malpighiales	Chrysobalanaceae	Afrolicania elaeosperma Mildbr.	Cheek 8111 (K)	Herbarium
2467	Malpighiales	Chrysobalanaceae	Bafodeya benna (Scott-Elliot) Prance ex F.White	Cheek 16149 (K)	Herbarium
3568	Malpighiales	Chrysobalanaceae	Cordillera platycalyx (Cuatrec.) Sothers&Prance	Aguilar 3643 (K)	Silica dry
7526	Malpighiales	Chrysobalanaceae	Dactyladenia scabrifolia (Hua) Prance & F.White	Jongkind 7569 (K)	Herbarium
3561	Malpighiales	Chrysobalanaceae	Grangeria porosa Boivin ex Baill.	Nusbaumer 2726 (K)	Herbarium
1212	Malpighiales	Chrysobalanaceae	Hirtella zanzibarica Oliv.	Crawford 603 (K)	Herbarium
3206	Malpighiales	Chrysobalanaceae	Hunga gerontogea (Schltr.) Prance	Pillon 221 (K)	Herbarium
1351	Malpighiales	Chrysobalanaceae	Kostermanthus robustus Prance	Tree 1099 (K)	Herbarium
7522	Malpighiales	Chrysobalanaceae	Magnistipula tamenaka (Capuron) F.White	Randrianaivo 560 (K)	Herbarium
1426	Malpighiales	Chrysobalanaceae	Maranthes corymbosa Blume	Prance 30887 (K)	Silica dry
7523	Malpighiales	Chrysobalanaceae	Maranthes panamensis (Standl.) Prance & F.White	Thomsen 1000 (K)	Herbarium
3205	Malpighiales	Chrysobalanaceae	Neocarya macrophylla (Sabine) Prance ex F.White	James 23 (K)	Herbarium
7525	Malpighiales	Chrysobalanaceae	Parinari excelsa Sabine	van der Burgt 1418 (K)	Herbarium
3611	Malpighiales	Chrysobalanaceae	Parinari occidentalis Prance	Homeier 3709 (K)	Silica dry
7524	Malpighiales	Chrysobalanaceae	Parinari parva Kosterm.	Prance 30899 (K)	Herbarium
3535	Malpighiales	Chrysobalanaceae	Parinariopsis licaniiflora (Sagot) Sothers & Prance	Ferreira 110 (K)	Herbarium
7507	Malpighiales	Euphorbiaceae	Chrozophora tinctoria (L.) A.Juss.	Leonard 6361 (K)	Herbarium
7506	Malpighiales	Euphorbiaceae	Ditta myricoides Griseb.	Howard 15702 (K)	Herbarium
7505	Malpighiales	Euphorbiaceae	Droceloncia rigidifolia (Baill.) J.Léonard	Labat 3270 (K)	Herbarium
5557	Malpighiales	Euphroniaceae	Euphronia hirtelloides Mart.	Acevedo-Rdgz 8269 (K)	Herbarium
3959	Malpighiales	Irvingiaceae	Irvingia gabonensis (Aubry-Lecomte ex O'Rorke) Baill.	van der Burgt 1786 (K)	Silica dry
230	Malpighiales	Lophopyxidaceae	Lophopyxis maingayi Hook.f.	Kerenga LAE 74237 (K)	Herbarium
1314	Malpighiales	Peraceae	Clutia ericoides Thunb.	Manning 2831 (NH)	Silica dry
7528	Malpighiales	Salicaceae	Oncoba ngounyensis (Pellegr.) S. Hul	Bidault 986 (L)	Herbarium
7529	Malpighiales	Salicaceae	Oncoba ngounyensis (Pellegr.) S. Hul	Bidault 941 (L)	Herbarium
3939	Malvales	Cistaceae	Pakaraimaea dipterocarpacea Maguire & P.S.Ashton	Redden 7266 (K)	Herbarium
4810	Malvales	Dipterocarpaceae	Dipterocarpus borneensis Slooten	Forest Research Institute Malaysia 46957 (SING)	Herbarium
4811	Malvales	Dipterocarpaceae	Dryobalanops beccarii Dyer	Esther S P124A T9 (K)	Herbarium
4812	Malvales	Dipterocarpaceae	Hopea sangal Korth.	Nangkat 15115 (K)	Herbarium
4813	Malvales	Dipterocarpaceae	Shorea guiso Blume	Esther S GPT13 T4 (K)	Herbarium
4814	Malvales	Dipterocarpaceae	Upuna boreensis Symington	Forest Research Institute Malaysia 18195 (K)	Herbarium
4302	Myrtales	Alzateaceae	Alzatea verticillata Ruiz & Pav.	Brummitt 21114 (K)	Herbarium
4843	Myrtales	Combretaceae	Combretum Loefl.	Styles 3395 (BNRH)	Herbarium
4844	Myrtales	Combretaceae	Combretum Loefl.	Styles 3389 (BNRH)	Herbarium
4853	Myrtales	Combretaceae	Combretum Loefl.	Boon 3174 (BNRH)	Herbarium
4854	Myrtales	Combretaceae	Combretum Loefl.	Styles s.n. (BNRH)	Herbarium
7538	Myrtales	Combretaceae	Combretum farinosum Kunth	Hinton 9977 (K)	Herbarium
4909	Myrtales	Combretaceae	Combretum goldieanum F.Muell.	Joyce s.n. (BISH)	Herbarium
2479	Myrtales	Combretaceae	Combretum grandidieri Drake	Willing s.n. (K)	Herbarium
3858	Myrtales	Combretaceae	Combretum grandidieri Drake	Willing s.n. (K)	Herbarium
7543	Myrtales	Combretaceae	Combretum latialatum Engl.	Amshoff 1966 (K)	Herbarium
7544	Myrtales	Combretaceae	Combretum mellifluum Eichler	Dubs 2017 (K)	Herbarium
7541	Myrtales	Combretaceae	Combretum monetaria Mart.	Harley 16884 (K)	Herbarium
4907	Myrtales	Combretaceae	Combretum mucronatum Schumach. & Thonn.	Schmidt 1995 (MO)	Silica dry
5208	Myrtales	Combretaceae	Combretum sundaicum Miq.	Lugas 1065 (K)	Herbarium
5209	Myrtales	Combretaceae	Combretum tetralophum C.B.Clarke	Rillen 7442 (K)	Herbarium
2940	Myrtales	Combretaceae	Conocarpus erectus L.	Maurin 1668 (BNRH)	Silica dry
3867	Myrtales	Combretaceae	Conocarpus erectus L.	Maurin 1668 (BNRH)	Silica dry
7534	Myrtales	Combretaceae	Conocarpus lancifolius Engl.	Ryding 1336 (K)	Herbarium
3730	Myrtales	Combretaceae	Dansiea elliptica Byrnes	Ford 5648 (CNS)	Herbarium
3862	Myrtales	Combretaceae	Dansiea elliptica Byrnes	Ford 5648 (CNS)	Herbarium
3669	Myrtales	Combretaceae	Laguncularia racemosa (L.) C.F.Gaertn.	Maurin 78 (BNRH)	Silica dry
3865	Myrtales	Combretaceae	Laguncularia racemosa (L.) C.F.Gaertn.	Maurin 78 (BNRH)	Silica dry
7535	Myrtales	Combretaceae	Laguncularia racemosa (L.) C.F.Gaertn.	Camara 78 (K)	Herbarium
7533	Myrtales	Combretaceae	Lumnitzera littorea (Jack) Voigt	Batianef 10370 (K)	Herbarium
3729	Myrtales	Combretaceae	Macropteranthes montana (F.Muell.) F.Muell. ex Benth.	Costion 1909 (CNS)	Silica dry
7545	Myrtales	Combretaceae	Macropteranthes montana (F.Muell.) F.Muell. ex Benth.	Parker 930 (K)	Herbarium
3886	Myrtales	Combretaceae	Meiostemon tetrandrus (Exell) Exell & Stace	Maurin 4179 (BNRH)	Silica dry
2694	Myrtales	Combretaceae	Strephonema mannii Hook.f.	Sainge 807 (MO)	Silica dry
3857	Myrtales	Combretaceae	Strephonema mannii Hook.f.	Sainge 807 (MO)	Silica dry
5210	Myrtales	Combretaceae	Terminalia ankaranensis Capuron	Capuron 22.041 (K)	Herbarium
7539	Myrtales	Combretaceae	Terminalia aridicola Domin	Byrnes 2415 (K)	Herbarium
7542	Myrtales	Combretaceae	Terminalia carpentariae C.T.White	Schodder 38 (K)	Herbarium
7536	Myrtales	Combretaceae	Terminalia dhofarica (A.J.Scott) Gere & Boatwr.	Thulin 11433 (K)	Herbarium
7540	Myrtales	Combretaceae	Terminalia engleri Gere & Boatwr.	Sanogo 2 (K)	Herbarium
7547	Myrtales	Combretaceae	Terminalia zeylanica Van Heurck & Müll.Arg.	Waas 1360 (K)	Herbarium
5866	Myrtales	Lythraceae	Cuphea viscosissima Jacq.	Bodine 5 (MO)	Herbarium
6775	Myrtales	Lythraceae	Duabanga grandiflora (DC.) Walp.	Rahman 2656 (K)	Herbarium
6778	Myrtales	Lythraceae	Lagerstroemia indica L.	Lugas 2713 (K)	Herbarium
5864	Myrtales	Lythraceae	Lourtella resinosa S.A. Graham, Baas & Tobe	Nee 57763 (MO)	Silica dry
5867	Myrtales	Lythraceae	Pehria compacta (Rusby) Sprague	Stevens 33424 (MO)	Silica dry
6779	Myrtales	Lythraceae	Physocalymma scaberrimum Pohl	Dexter 6490 (K)	Herbarium
5859	Myrtales	Lythraceae	Trapa natans L.	Barta 2004150 (MO)	Herbarium
6782	Myrtales	Melastomataceae	Acanthella sprucei Benth. & Hook. f.	Eden 125 (K)	Herbarium
6259	Myrtales	Melastomataceae	Acisanthera quadrata Pers.	Michelangeli 826 (NY)	Herbarium
6272	Myrtales	Melastomataceae	Adelobotrys adscendens (Sw.) Triana	Michelangeli 2145 (NY)	Silica dry
6783	Myrtales	Melastomataceae	Allomorphia Blume	Du 3352 (K)	Herbarium
6784	Myrtales	Melastomataceae	Amphorocalyx rupestris H. Perrier	Labat 3048 (K)	Herbarium
6785	Myrtales	Melastomataceae	Anerincleistus hirsutus Korth.	Girmasyah 925 (K)	Herbarium
6260	Myrtales	Melastomataceae	Appendicularia thymifolia (Bonpl.) DC.	Michelangeli 2589 (NY)	Silica dry
6786	Myrtales	Melastomataceae	Astronidium pickeringii (A. Gray) Christoph.	Whistler 11499 (K)	Herbarium
6787	Myrtales	Melastomataceae	Barthea barthei (Hance ex Benth.) Krasser	Bai-Zhong 4245 (K)	Herbarium
6789	Myrtales	Melastomataceae	Bredia sinensis (Diels) H.L. Li	Bai-Zhong 4688 (K)	Herbarium
6790	Myrtales	Melastomataceae	Calvoa monticola A. Chev. ex Hutch. & Dalziel	Haba 455 (K)	Herbarium
6285	Myrtales	Melastomataceae	Calycogonium revolutum Alain	Michelangeli 2290 (NY)	Silica dry
6274	Myrtales	Melastomataceae	Centronia laurifolia D. Don	Ulloa Ulloa 1780 (NY)	Silica dry
6792	Myrtales	Melastomataceae	Cincinnobotrys felicis (A. Chev.) Jacq.-Fél.	Haba 438 (K)	Herbarium
6793	Myrtales	Melastomataceae	Creochiton ledermannii Mansf.	Hoogland 10.735 (K)	Herbarium
6794	Myrtales	Melastomataceae	Dalenia beccariana Ridl. ex Nayar	Haron 19946 (K)	Herbarium
6796	Myrtales	Melastomataceae	Dicellandra barteri Hook. f.	van der Burgt 1708 (K)	Herbarium
7054	Myrtales	Melastomataceae	Dionycha bojeri Naudin	Petterson 154 (K)	Herbarium
6263	Myrtales	Melastomataceae	Ernestia maguirei Wurdack	Michelangeli 707 (NY)	Herbarium
7058	Myrtales	Melastomataceae	Fordiophyton faberi Stapf	Bai-Zhong 4595 (K)	Herbarium
6275	Myrtales	Melastomataceae	Graffenrieda cucullata (Triana) L.O. Williams	Michelangeli 1937 (NY)	Silica dry
6337	Myrtales	Melastomataceae	Gravesia setifera H. Perrier	Almeda 9974 (NY)	Silica dry
7061	Myrtales	Melastomataceae	Kendrickia walkeri Hook. f.	Robyns 7109 (K)	Herbarium
7062	Myrtales	Melastomataceae	Lijndenia procteri (A. Fern. & R. Fern.) Borhidi	Stone 2240 (K)	Herbarium
7063	Myrtales	Melastomataceae	Macrolenes stellulata Bakh.f.	Davis 469 (K)	Herbarium
7064	Myrtales	Melastomataceae	Mallophyton chimantense Wurdack	Huber 11.494 (K)	Herbarium
6239	Myrtales	Melastomataceae	Melastoma sanguineum Sims	Soe Myint Aye 22 (NY)	Silica dry
7065	Myrtales	Melastomataceae	Melastomastrum theifolium A. Fern. & R. Fern.	Diallo 429 (K)	Herbarium
6308	Myrtales	Melastomataceae	Miconia setulosa Cogn.	Michelangeli 1629 (NY)	Silica dry
7066	Myrtales	Melastomataceae	Neblinanthera cumbrensis Wurdack	Silva 60893 (K)	Herbarium
7067	Myrtales	Melastomataceae	Neodriessenia scorpioidea M.P.Nayar	Kirkup 441 (K)	Herbarium
6344	Myrtales	Melastomataceae	Ochthephilus repentinus Wurdack	Radosavljevic 290 (NY)	Silica dry
7069	Myrtales	Melastomataceae	Oxyspora paniculata (D. Don) DC.	Crawford 151 (K)	Herbarium
7070	Myrtales	Melastomataceae	Pachycentria constricta Blume	Coode 6351 (K)	Herbarium
7071	Myrtales	Melastomataceae	Plethiandra robusta Nayar	Beaman 8723 (K)	Herbarium
7532	Myrtales	Melastomataceae	Poteranthera pusilla Bong.	Rocha 940 (NY)	Herbarium
7073	Myrtales	Melastomataceae	Pseudodissochaeta septentrionalis (W.W.Sm.) Nayar	Chaorenphol 4286 (K)	Herbarium
7074	Myrtales	Melastomataceae	Pternandra multiflora Cogn.	Frodin 2067 (K)	Herbarium
7075	Myrtales	Melastomataceae	Quipuanthus epipetricus Michelang. & C. Ulloa	Freire 518 (K)	Herbarium
7076	Myrtales	Melastomataceae	Rousseauxia dionychoides (Cogn.) Jacq.-Fél.	Almeda 9418 (K)	Herbarium
6246	Myrtales	Melastomataceae	Schwackaea cupheoides (Benth.) Cogn.	Kriebel 5819 (NY)	Silica dry
6339	Myrtales	Melastomataceae	Sonerila cantonensis Stapf	Soe Myint Aye 8 (NY)	Silica dry
7077	Myrtales	Melastomataceae	Spathandra blakeoides (G. Don) Jacq.-Fél.	Bourobou Bourobou 328 (K)	Herbarium
7078	Myrtales	Melastomataceae	Sporoxeia sciadophila W.W. Sm.	Keenan 3220 (K)	Herbarium
7079	Myrtales	Melastomataceae	Tateanthus duidae Gleason	Steyermark 109259 (K)	Herbarium
6256	Myrtales	Melastomataceae	Tibouchinopsis mirabilis Brade & Markgr.	Santos 338 (NY)	Silica dry
6342	Myrtales	Melastomataceae	Triolena amazonica (Pilg.) Wurdack	Michelangeli 1366 (NY)	Silica dry
6225	Myrtales	Melastomataceae	Wurdastom hexamera (Wurdack) B. Walln.	Almeda 10279 (NY)	Silica dry
7087	Myrtales	Myrtaceae	Allosyncarpia ternata S.T.Blake	Clark 52 (K)	Herbarium
7499	Myrtales	Myrtaceae	Amomyrtella guili (Speg.) Kausel	Landrum 12251 (K)	Herbarium
5493	Myrtales	Myrtaceae	Amomyrtus meli (Phil.) D.Legrand & Kausel	RBGKew DNA Bank 21839 (K)	Herbarium
7089	Myrtales	Myrtaceae	Angophora euryphylla (L.A.S.Johnson ex G.J.Leach) L.A.S.Johnson & K.D.Hill	Johnstone 1544 (K)	Herbarium
5539	Myrtales	Myrtaceae	Archirhodomyrtus Burret	Soewarto 11 (K)	Silica dry
7090	Myrtales	Myrtaceae	Arillastrum gummiferum (Brongn. & Gris) Pancher ex Baill.	Briggs 8741 (K)	Herbarium
7502	Myrtales	Myrtaceae	Astartea fascicularis (Labill.) A.Cunn. ex DC.	Strid 21207 (K)	Herbarium
5547	Myrtales	Myrtaceae	Asteromyrtus symphyocarpa (F.Muell.) Craven	Vasconcelos 692 (K)	Silica dry
7092	Myrtales	Myrtaceae	Astus tetragonus (F.Muell. ex Benth.) Trudgen & Rye	Trudgen 22485 (K)	Herbarium
7093	Myrtales	Myrtaceae	Austromyrtus dulcis (C.T.White) L.S.Sm.	Wilson 1707 (K)	Herbarium
7094	Myrtales	Myrtaceae	Babingtonia camphorosmae (Endl.) Lindl.	Keighery 335 (K)	Herbarium
5512	Myrtales	Myrtaceae	Backhousia hughesii C.T.White	Hyland 13502 (K)	Herbarium
7096	Myrtales	Myrtaceae	Balaustion pulcherrimum Hook.	Coleby-Williams 232 (K)	Herbarium
7098	Myrtales	Myrtaceae	Basisperma lanceolata C.T.White	Foreman 60465 (K)	Herbarium
5483	Myrtales	Myrtaceae	Blepharocalyx salicifolius (Kunth) O.Berg	Lucas 78 (K)	Silica dry
5530	Myrtales	Myrtaceae	Calyptrogenia grandiflora Burret	Vasconcelos 588 (K)	Silica dry
7099	Myrtales	Myrtaceae	Chamelaucium uncinatum Schauer	Rye 250703 (K)	Herbarium
7100	Myrtales	Myrtaceae	Cheyniana microphylla (C.A.Gardner) Rye	Sweedman 8070 (K)	Herbarium
7101	Myrtales	Myrtaceae	Corynanthera flava J.W.Green	Coleby-Williams 137 (K)	Herbarium
7103	Myrtales	Myrtaceae	Enekbatus cryptandroides (F.Muell.) Trudgen & Rye	Cole 49 (K)	Herbarium
7104	Myrtales	Myrtaceae	Ericomyrtus Turcz.	Rye 241056 (K)	Herbarium
7105	Myrtales	Myrtaceae	Eucalyptopsis papuana C.T.White	Foreman 52296 (K)	Herbarium
7106	Myrtales	Myrtaceae	Euryomyrtus maidenii (Ewart & Jean White) Trudgen	Cranfield 1513 (K)	Herbarium
7108	Myrtales	Myrtaceae	Homoranthus thomasii (F.Muell.) Craven & S.R.Jones	Copeland 2921 (K)	Herbarium
5537	Myrtales	Myrtaceae	Kanakomyrtus N. Snow	Vasconcelos 639 (K)	Silica dry
7110	Myrtales	Myrtaceae	Kjellbergiodendron Burret	Sidiyasa 1362 (K)	Herbarium
7111	Myrtales	Myrtaceae	Lenwebbia lasioclada (F.Muell.) N.Snow & Guymer	Sharpe 5399 (K)	Herbarium
5515	Myrtales	Myrtaceae	Lindsayomyrtus racemoides (Greves) Craven	Henty 49440 (K)	Herbarium
7112	Myrtales	Myrtaceae	Lithomyrtus grandifolia N.Snow & Guymer	Snow 7443 (K)	Herbarium
7114	Myrtales	Myrtaceae	Lysicarpus angustifolius (Hook.) Druce	Forster 9374 (K)	Herbarium
5498	Myrtales	Myrtaceae	Metrosideros angustifolia (L.) Sm.	Forest 527 (NH)	Silica dry
7116	Myrtales	Myrtaceae	Micromyrtus obovata (Turcz.) J.W.Green	Rye 231087 (K)	Herbarium
7503	Myrtales	Myrtaceae	Mitrantia bilocularis Peter G.Wilson & B.Hyland	Sankowsky 3889 (K)	Herbarium
7481	Myrtales	Myrtaceae	Myrcia splendens (Sw.) DC.	Faria 1582 (K)	Silica dry
5509	Myrtales	Myrtaceae	Myrciaria disticha O.Berg	Lucas 480 (K)	Silica dry
7117	Myrtales	Myrtaceae	Myrtastrum rufopunctatum (Pancher ex Brongn. & Gris) Burret	Callmander 796 (K)	Herbarium
7118	Myrtales	Myrtaceae	Myrtella beccarii F.Muell.	Takeuchi 14349 (K)	Herbarium
7120	Myrtales	Myrtaceae	Oxymyrrhine gracilis Schauer	Gardner s.n. (K)	Herbarium
7122	Myrtales	Myrtaceae	Pileanthus limacis Labill.	Sweedman 6744 (K)	Herbarium
7135	Myrtales	Myrtaceae	Plinia pinnata L.	Jansen-Jacobs 4636 (K)	Herbarium
7124	Myrtales	Myrtaceae	Purpureostemon ciliatus (J.R.Forst. & G.Forst.) Gugerli	McPherson 2716 (K)	Herbarium
7125	Myrtales	Myrtaceae	Rinzia carnosa (S.Moore) Trudgen	Schock 122866 (K)	Herbarium
7126	Myrtales	Myrtaceae	Sannantha crassa (A.R.Bean) Peter G.Wilson	Johnstone 3480 (K)	Herbarium
7127	Myrtales	Myrtaceae	Scholtzia uberiflora F.Muell.	Trudgen 21667 (K)	Herbarium
5479	Myrtales	Myrtaceae	Siphoneugena guilfoyleiana Proença	Lucas 70 (K)	Silica dry
7141	Myrtales	Myrtaceae	Stenostegia congesta A.R.Bean	Cowie 7320 (K)	Herbarium
7136	Myrtales	Myrtaceae	Stereocaryum rubiginosum (Brongn. & Gris) Burret	Prony s.n. (K)	Herbarium
5511	Myrtales	Myrtaceae	Taxandria J.R. Wheeler & N.G. Marchant	Smith 273 (K)	Silica dry
7129	Myrtales	Myrtaceae	Tepualia stipularis (Hook. & Arn.) Griseb.	Gardner 4102 (K)	Herbarium
7130	Myrtales	Myrtaceae	Tetrapora preissiana Schauer	Donner 2800 (K)	Herbarium
7132	Myrtales	Myrtaceae	Triplarina paludosa A.R.Bean	Bean 14257 (K)	Herbarium
5520	Myrtales	Myrtaceae	Tristaniopsis whiteana (Griff.) Peter G.Wilson & J.T.Waterh.	Berhaman 770 (K)	Silica dry
5533	Myrtales	Myrtaceae	Uromyrtus Burret	Vasconcelos 628 (K)	Silica dry
5485	Myrtales	Myrtaceae	Xanthomyrtus Diels	Edwards 4214 (K)	Herbarium
6777	Myrtales	Onagraceae	Camissonia strigulosa (Fisch. & C.A.Mey.) P.H.Raven	Boyd 4961 (K)	Herbarium
6780	Myrtales	Penaeaceae	Rhynchocalyx lawsonioides Oliv.	Balkwill 360 (K)	Herbarium
6781	Myrtales	Penaeaceae	Stylapterus micranthus R. Dahlgren	Esterhuysen 35659 (K)	Herbarium
5290	Nymphaeales	Nymphaeaceae	Nymphaea ondinea Löhne, Wiersema & Borsch	Maurin 4396 (K)	Silica dry
5842	Oxalidales	Connaraceae	Agelaea borneensis (Hook.f.) Merr.	Elmer 21163 (P)	Herbarium
5326	Oxalidales	Connaraceae	Agelaea paradoxa Gilg	Jongkind 7486 (N)	Herbarium
5323	Oxalidales	Connaraceae	Agelaea pentagyna (Lam.) Baill.	Nimba 1055 (N)	Herbarium
5328	Oxalidales	Connaraceae	Cnestis bomiensis Lemmens	Jongkind 4475 (N)	Herbarium
5320	Oxalidales	Connaraceae	Cnestis ferruginea Vahl ex DC.	Haba 80 (N)	Herbarium
5846	Oxalidales	Connaraceae	Cnestis palala (Lour.) Merr.	Larsen 8223 (P)	Herbarium
5845	Oxalidales	Connaraceae	Cnestis uncata Lemmens	Breteler 8393 (P)	Herbarium
5851	Oxalidales	Connaraceae	Connarus africanus Lam.	Jongking 8130 (P)	Herbarium
5841	Oxalidales	Connaraceae	Connarus cochinchinensis (Baill.) Pierre	Hul 725 (P)	Herbarium
5844	Oxalidales	Connaraceae	Connarus perrottetii (DC.) Planch.	Jansen-Jacobs 6128 (P)	Herbarium
5551	Oxalidales	Connaraceae	Connarus thonningii (DC.) Schellenb.	Jongking 2991 (N)	Herbarium
5849	Oxalidales	Connaraceae	Ellipanthus beccarii Pierre	Villamil 314 (P)	Herbarium
5847	Oxalidales	Connaraceae	Ellipanthus madagascariensis (Schellenb.) Capuron ex Keraudren	Rakotonirina 612 (P)	Herbarium
5848	Oxalidales	Connaraceae	Ellipanthus madagascariensis (Schellenb.) Capuron ex Keraudren	Rakotonirina 498 (P)	Herbarium
5990	Oxalidales	Connaraceae	Ellipanthus razanatsimae Randrian. & Lowry	Razanatsima 378 (MO)	Silica dry
5316	Oxalidales	Connaraceae	Hemandradenia chevalieri Stapf	de Koning 4724 (N)	Herbarium
5317	Oxalidales	Connaraceae	Jollydora armandui Jongkind	Jongkind 9914 (N)	Herbarium
5325	Oxalidales	Connaraceae	Manotes expansa Sol. ex Planch.	Jongkind 13423 (N)	Herbarium
5319	Oxalidales	Connaraceae	Manotes macrantha (Gilg) G. Schellenb.	Jongkind 7088 (N)	Herbarium
3956	Oxalidales	Connaraceae	Pseudoconnarus macrophyllus (Poepp.) Radlk.	Vicentini 1233 (K)	Herbarium
5843	Oxalidales	Connaraceae	Rourea acutipetala Miq.	Bunkerd 26 (P)	Herbarium
5552	Oxalidales	Connaraceae	Rourea calophylla (Gilg ex G.Schellenb.) Jongkind	Schoenmaker 257 (N)	Herbarium
5324	Oxalidales	Connaraceae	Rourea coccinea (Schumach. & Thonn.) Benth.	Jongkind 7728 (N)	Herbarium
2884	Oxalidales	Connaraceae	Rourea fluminensis (Gardner) Jongkind	de Carvalho 864 (K)	Herbarium
5329	Oxalidales	Connaraceae	Rourea minor (Gaertn.) Alston	Jongkind 9266 (N)	Herbarium
5840	Oxalidales	Connaraceae	Rourea myriantha Baill.	Bos 4121 (P)	Herbarium
5321	Oxalidales	Connaraceae	Rourea orientalis Baill.	Jongkind 3470 (N)	Herbarium
5318	Oxalidales	Connaraceae	Rourea parviflora Gilg	Valkenburg 2695 (N)	Herbarium
5322	Oxalidales	Connaraceae	Rourea solanderi Baker	Jongkind 2132 (N)	Herbarium
5327	Oxalidales	Connaraceae	Rourea thomsonii (Baker) Jongkind	Jongkind 11261 (N)	Herbarium
5172	Oxalidales	Cunoniaceae	Ackama australiensis (Schltr.) C.T.White	Forster 21236 (BRI)	Herbarium
5173	Oxalidales	Cunoniaceae	Aistopetalum viticoides Schltr.	McVeagh 8289 (K)	Herbarium
5182	Oxalidales	Cunoniaceae	Caldcluvia nymanii (K.Schum.) Hoogland	Allison s.n (K)	Herbarium
5836	Oxalidales	Cunoniaceae	Callicoma serratifolia Andrews	Bradford 857 (K)	Herbarium
5177	Oxalidales	Cunoniaceae	Cunonia cerifera Hoogland	Pillon 105 (NOU)	Silica dry
5181	Oxalidales	Cunoniaceae	Lamanonia ternata Vell.	Ganev 261 (K)	Herbarium
5186	Oxalidales	Cunoniaceae	Spiraeopsis fulva (Schltr.) L.M.Perry	Johns 9435 (K)	Herbarium
6042	Oxalidales	Cunoniaceae	Weinmannia fraxinea (D. Don) Miq.	Lugas 2225 (K)	Herbarium
5189	Oxalidales	Cunoniaceae	Weinmannia madagascariensis DC.	McPherson 18329 (MO)	Silica dry
5825	Oxalidales	Elaeocarpaceae	Aristotelia peduncularis (Labill.) Hook.f.	Copper 13 (K)	Herbarium
5850	Oxalidales	Oxalidaceae	Dapania pentandra Capuron	Razakamalala 3080 (P)	Herbarium
5367	Pandanales	Triuridaceae	Sciaphila Blume	Burley 2729 (K)	Herbarium
4832	Picramniales	Picramniaceae	Alvaradoa amorphoides Liebm.	Castillo 2787 (K)	Herbarium
4833	Picramniales	Picramniaceae	Picramnia polyantha (Benth.) Planch.	Keller 9374 (K)	Herbarium
3558	Poales	Cyperaceae	Actinoschoenus thouarsii (Kunth) Benth.	Beusekom 4573 (K)	Herbarium
3688	Poales	Cyperaceae	Androtrichum trigynum (Spreng.) H.Pfeiff.	Goetghebeur 4764 (GENT)	Herbarium
2857	Poales	Cyperaceae	Bulbostylis xerophila Cherm.	Larridon 20100163 (GENT)	Silica dry
3557	Poales	Cyperaceae	Calyptrocarya glomerulata (Brongn.) Urb.	Jansen-Jacobs 3778 (K)	Herbarium
2641	Poales	Cyperaceae	Cyperus pandanophyllum C.B.Clarke	Beentje 4774 (K)	Herbarium
5151	Poales	Cyperaceae	Diplacrum africanum (Benth.) C.B.Clarke	Vollesen 3967 (K)	Herbarium
3606	Poales	Cyperaceae	Eleocharis confervoides (Poir.) Steud.	Bogner 1075 (K)	Herbarium
3607	Poales	Cyperaceae	Eleocharis fluctuans (L.T.Eiten) Roalson & Hinchliff	Liesner 9110 (K)	Herbarium
3540	Poales	Cyperaceae	Koyamaea neblinensis W.W.Thomas & G.Davidse	Boom 5795 (K)	Herbarium
3546	Poales	Cyperaceae	Morelotia affinis (Brongn.) S.T.Blake	Mason 9600 (K)	Herbarium
5154	Poales	Cyperaceae	Neesenbeckia punctoria (Vahl) Levyns	Bruhl 1731 (NBG)	Silica dry
2490	Poales	Cyperaceae	Pleurostachys gaudichaudii Brongn.	Thomas 14245 (NYBG)	Silica dry
3106	Poales	Cyperaceae	Pseudoschoenus inanis (Thunb.) Oteng-Yeb.	Pretorius 421 (K)	Herbarium
2845	Poales	Cyperaceae	Pycreus polystachyus (Rottb.) P. Beauv.	Larridon 20100047 (GENT)	Silica dry
5163	Poales	Cyperaceae	Reedia spathacea F.Muell.	Dixon 998 (K)	Silica dry
6081	Poales	Cyperaceae	Rhynchocladium steyermarkii (T.Koyama) T.Koyama	Davidse 27377 (K)	Herbarium
3644	Poales	Cyperaceae	Rhynchospora rugosa (Vahl) Gale	Larridon 20100112 (GENT)	Silica dry
3643	Poales	Cyperaceae	Schoenoxiphium madagascariense Cherm.	Larridon 20100175 (GENT)	Silica dry
2951	Poales	Cyperaceae	Scleria griegifolia (Ridl.) C.B. Clarke	Bauters 2015038 (GENT)	Silica dry
3544	Poales	Cyperaceae	Trachystylis stradbrokensis (Domin) Kük.	Wilson 8248 (K)	Herbarium
2858	Poales	Restionaceae	Platycaulos mahonii (N.E.Br.) H.P.Linder & C.R.Hardy	Larridon 20100151 (GENT)	Silica dry
3950	Poales	Thurniaceae	Prionium serratum (L.f.) Drège	Muasya s.n. (K)	Herbarium
3943	Proteales	Sabiaceae	Sabia pauciflora Blume	Takeuchi 17061 (K)	Herbarium
1205	Rosales	Barbeyaceae	Barbeya oleoides Schweinf.	Friis 15068 (K)	Herbarium
3952	Rosales	Dirachmaceae	Dirachma socotrana Schweinf. ex Balf.f.	Thulin 8812 (K)	Herbarium
6203	Rosales	Moraceae	Artocarpus vriesianus Miq.	Weiblen 1845 (K)	Herbarium
4460	Rosales	Moraceae	Hullettia griffithiana (Kurz) Hook. f.	Gardner 1929 (K)	Herbarium
3963	Rosales	Moraceae	Maquira guianensis Aubl.	Wurdack 4570 (K)	Herbarium
4372	Rosales	Moraceae	Poulsenia armata (Miq.) Standl.	Pennington 14600 (K)	Herbarium
4479	Rosales	Moraceae	Prainea scandens King ex Hook. f.	Shing 17082 (K)	Herbarium
6207	Rosales	Moraceae	Trophis scandens (Lour.) Hook. & Arn.	Gray 8416 (K)	Herbarium
4405	Rosales	Urticaceae	Archiboehmeria atrata (Gagnep.) C.J.Chen	Hiep 189 (K)	Herbarium
4410	Rosales	Urticaceae	Astrothalamus reticulatus (Wedd.) C.B.Rob.	Argent 981987 (K)	Herbarium
4420	Rosales	Urticaceae	Australina pusilla (Poir.) Gaudich.	Raven 25912 (K)	Herbarium
4427	Rosales	Urticaceae	Boehmeria caudata Sw.	Wood 18657 (K)	Herbarium
4425	Rosales	Urticaceae	Boehmeria nivea (L.) Gaudich.	Hu 8113 (K)	Herbarium
4424	Rosales	Urticaceae	Cecropia ficifolia Warb. ex Snethl.	Berg 18418 (K)	Herbarium
4394	Rosales	Urticaceae	Cypholophus montanus Ridl.	Argent 535 (K)	Herbarium
4404	Rosales	Urticaceae	Debregeasia longifolia (Burm.f.) Wedd.	Duaneh 91 (K)	Herbarium
4376	Rosales	Urticaceae	Dendrocnide stimulans (L.f.) Chew	Beaman 10369 (K)	Herbarium
4418	Rosales	Urticaceae	Droguetia iners (Forssk.) Schweinf.	Poulsen 1000 (K)	Herbarium
4413	Rosales	Urticaceae	Gesnouinia arborea (L.f.) Gaudich.	Wildpret s.n. (K)	Herbarium
4397	Rosales	Urticaceae	Gibbsia insignis Rendle	Sands 7149 (K)	Herbarium
4382	Rosales	Urticaceae	Girardinia diversifolia (Link) Friis	Abdallah 9689 (K)	Herbarium
4381	Rosales	Urticaceae	Gyrotaenia myriocarpa Griseb.	Ekman 7356 (K)	Herbarium
4489	Rosales	Urticaceae	Haroldiella rapaensis J.Florence	Perlman 18115 (K)	Herbarium
4416	Rosales	Urticaceae	Hemistylus macrostachya Wedd.	Pittier 11788 (K)	Herbarium
4387	Rosales	Urticaceae	Hesperocnide tenella Torr.	Nuttall 227 (K)	Herbarium
4452	Rosales	Urticaceae	Laportea ruderalis (G. Forst.) Chew	Fosberg 55756 (K)	Herbarium
4389	Rosales	Urticaceae	Lecanthus peduncularis (Wall. ex Royle) Wedd.	Johns 10035 (K)	Herbarium
4396	Rosales	Urticaceae	Leucosyke capitellata Wedd.	Lugas 41 (K)	Herbarium
4398	Rosales	Urticaceae	Maoutia puya (Hook.) Wedd.	Eanghourt FFI-PA203 (K)	Herbarium
4422	Rosales	Urticaceae	Myrianthus preussii Engl.	Bogner 672 (K)	Herbarium
4385	Rosales	Urticaceae	Nanocnide japonica Blume	Im 6680 (K)	Herbarium
4409	Rosales	Urticaceae	Neraudia angulata R.S. Cowan	Cowan 758 (K)	Herbarium
4401	Rosales	Urticaceae	Nothocnide mollissima (Wedd.) Chew	Beaman 8882 (K)	Herbarium
4384	Rosales	Urticaceae	Obetia radula (Baker) Baker ex B.D. Jacks.	Greenway 11371 (K)	Herbarium
4403	Rosales	Urticaceae	Oreocnide trinervis (Wedd.) Miq.	Andau 2015 (K)	Herbarium
4352	Rosales	Urticaceae	Parietaria judaica L.	Fay 185 (K)	Silica dry
4412	Rosales	Urticaceae	Phenax rugosus (Poir.) Wedd.	Wood 18048 (K)	Herbarium
4429	Rosales	Urticaceae	Pilea cadierei Gagnep. & Guillaumin	RBGKew Living Collection 1973-13812	Herbarium
4390	Rosales	Urticaceae	Pouzolzia sanguinea (Blume) Merr.	Sambuling 449 (K)	Herbarium
4392	Rosales	Urticaceae	Pouzolzia zeylanica (L.) Benn.	Sibil 83 (K)	Herbarium
4414	Rosales	Urticaceae	Rousselia humilis (Sw.) Urb.	Ekman 4973 (K)	Herbarium
4408	Rosales	Urticaceae	Sarcochlamys pulcherrima Gaudich.	Grierson 1525 (K)	Herbarium
4354	Rosales	Urticaceae	Soleirolia soleirolii (Req.) Dandy	Sheahan 17 (K)	Silica dry
4407	Rosales	Urticaceae	Touchardia latifolia Gaudich.	Stone 3626 (K)	Herbarium
4380	Rosales	Urticaceae	Urera glabra Wedd.	Bulmer 379 (K)	Herbarium
5993	Rosales	Urticaceae	Urera hypselodendron (Hochst. ex A.Rich.) Wedd.	Faden 85200 (K)	Herbarium
4356	Rosales	Urticaceae	Urtica urens L.	Fay 173 (K)	Silica dry
3854	Santalales	Misodendraceae	Misodendrum quadriflorum DC.	Lægaard 13287 (K)	Herbarium
994	Sapindales	Sapindaceae	Acer campestre L.	Fay 407 (K)	Silica dry
4690	Sapindales	Sapindaceae	Amesiodendron chinense (Merr.) Hu	Buerki 117 (BM)	Silica dry
1120	Sapindales	Sapindaceae	Atalaya capensis R.A.Dyer	Ohaeri s.n. (GCH)	Herbarium
760	Sapindales	Sapindaceae	Athyana weinmannifolia (Griseb.) Radlk.	Pennington 17581 (K)	Silica dry
4743	Sapindales	Sapindaceae	Beguea apetala Capuron	Buerki 149 (G)	Herbarium
4693	Sapindales	Sapindaceae	Blomia prisca (Standl.) Lundell	Martinez 30160 (BM)	Herbarium
3012	Sapindales	Sapindaceae	Bridgesia incisifolia Bertol. ex Cambess.	Killip 39778	Herbarium
4695	Sapindales	Sapindaceae	Camptolepis ramiflora (Taub.) Radlk.	Gautier 4373 (G)	Herbarium
4697	Sapindales	Sapindaceae	Chouxia mollis G.E.Schatz, Gereau & Lowry	Rabenantoandro 214 (MO)	Silica dry
1278	Sapindales	Sapindaceae	Chytranthus angustifolius Exell	Gentry s.n. (FHI)	Herbarium
4699	Sapindales	Sapindaceae	Conchopetalum brachysepalum Capuron	Randriamampionona 637 (MO)	Herbarium
923	Sapindales	Sapindaceae	Cupania rubiginosa (Poir.) Radlk.	Mori 8868 (K)	Herbarium
1136	Sapindales	Sapindaceae	Deinbollia pinnata (Poir.) Schumach. & Thonn.	Odewo s.n. (FHI)	Herbarium
2839	Sapindales	Sapindaceae	Delavaya yunnanensis Franch.	Forrest 20682 (K)	Herbarium
4700	Sapindales	Sapindaceae	Dictyoneura acuminata Blume	Gushilman 196 (MO)	Herbarium
4701	Sapindales	Sapindaceae	Dilodendron costaricense (Radlk.) A.H.Gentry & Steyerm.	Galdames 5516 (BM)	Herbarium
4742	Sapindales	Sapindaceae	Dimocarpus longan Lour.	Buerki 113 (G)	Herbarium
3967	Sapindales	Sapindaceae	Dimocarpus Lour.	Buerki 356 (G)	Silica dry
1417	Sapindales	Sapindaceae	Erythrophysa alata (Eckl. & Zeyh.) Hutch.	Forest 955 (NH)	Silica dry
4704	Sapindales	Sapindaceae	Exothea paniculata (Juss.) Radlk.	Stafford 172 (BM)	Herbarium
4705	Sapindales	Sapindaceae	Gereaua perrieri (Capuron) Buerki & Callm.	Rakotomalaza 165 (MO)	Herbarium
1137	Sapindales	Sapindaceae	Glenniea africana (Radlk.) Leenh.	Adeyemi 20 (LUH)	Herbarium
4737	Sapindales	Sapindaceae	Gongrodiscus Radlk.	Callmander 896 (G)	Herbarium
4708	Sapindales	Sapindaceae	Haplocoelopsis africana F.G.Davies	Dale 3820 (BM)	Herbarium
4739	Sapindales	Sapindaceae	Harpullia Roxb.	Buerki 366 (G)	Silica dry
1098	Sapindales	Sapindaceae	Lepisanthes ramiflora (Radlk.) Leenh.	Buerki 324 (G)	Silica dry
4714	Sapindales	Sapindaceae	Macphersonia cauliflora Radlk.	Rakotovao 3607 (MO)	Herbarium
921	Sapindales	Sapindaceae	Magonia pubescens A. St.-Hil.	Mori 16966 (K)	Herbarium
922	Sapindales	Sapindaceae	Majidea zanguebarica J. Kirk ex Oliv.	Verdcourt 2128 (K)	Herbarium
1135	Sapindales	Sapindaceae	Melicoccus bijugatus Jacq.	Ogu s.n. (FHI)	Herbarium
4734	Sapindales	Sapindaceae	Molinaea sessilifolia Capuron	Ravelonarivo 1784 (MO)	Herbarium
4716	Sapindales	Sapindaceae	Namataea simplicifolia D.W. Thomas & D.J. Harris	Thomas 7569 (K)	Herbarium
1219	Sapindales	Sapindaceae	Nephelium lappaceum L.	Buerki 347 (G)	Silica dry
1134	Sapindales	Sapindaceae	Pancovia bijuga Willd.	Juillick s.n. (FHI)	Herbarium
1184	Sapindales	Sapindaceae	Paranephelium xestophyllum Miq.	Buerki 345 (G)	Silica dry
1130	Sapindales	Sapindaceae	Paullinia pinnata L.	Adeyemi 26 (LUH)	Herbarium
4774	Sapindales	Sapindaceae	Phyllotrichum mekongense Lecomte	Maxwell 12105 (L)	Herbarium
4746	Sapindales	Sapindaceae	Plagioscyphus jumellei (Choux) Capuron	Buerki 146 (G)	Herbarium
4740	Sapindales	Sapindaceae	Pometia pinnata J.R.Forst. & G.Forst.	Buerki 351 (G)	Herbarium
924	Sapindales	Sapindaceae	Pseudopteris decipiens Baill.	Kakazomannjary 12529 (K)	Herbarium
1127	Sapindales	Sapindaceae	Radlkofera calodendron Gilg	Adeyemi 30 (LUH)	Herbarium
1126	Sapindales	Sapindaceae	Schleichera trijuga Willd.	de Wilde s.n. (FHI)	Herbarium
4741	Sapindales	Sapindaceae	Storthocalyx chryseus Radlk.	Callmander 918 (G)	Herbarium
2801	Sapindales	Sapindaceae	Thouinia acuminata S. Watson	Liston 6332 (NY)	Herbarium
4728	Sapindales	Sapindaceae	Thouinidium decandrum (Humb. & Bonpl.) Radlk.	Monro 1960 (BM)	Herbarium
4729	Sapindales	Sapindaceae	Tina tamatavensis (Capuron) Callm. & Buerki	Buerki 140 (G)	Herbarium
4730	Sapindales	Sapindaceae	Tripterodendron filicifolium Radlk.	Glaziou 11822 (P)	Herbarium
3970	Sapindales	Sapindaceae	Tristiropsis Radlk.	Buerki 367 (G)	Silica dry
4732	Sapindales	Sapindaceae	Vouarana guianensis Aubl.	Nascimento 624 (BM)	Herbarium
1141	Sapindales	Sapindaceae	Zanha golungensis Hiern	Adeyemi 35 (LUH)	Herbarium
4835	Saxifragales	Cynomoriaceae	Cynomorium coccineum L.	Miehe 7416 (K)	Herbarium
3966	Saxifragales	Penthoraceae	Penthorum chinense Pursh	Yinger 2098 (K)	Herbarium
3957	Saxifragales	Tetracarpaeaceae	Tetracarpaea tasmannica Hook. f.	Visoiu 487 (K)	Herbarium
5060	Solanales	Solanaceae	Nicotiana excelsior (J.M. Black) J.M. Black	Chase 16106 (K)	Silica dry
4753	Solanales	Solanaceae	Withania begoniifolia (Roxb.) Hunz. & Barboza	Burchell s.n. (K)	Herbarium
3949	Trochodendrales	Trochodendraceae	Tetracentron sinense Oliv.	Simmons SICH 751 (K)	Herbarium
5554	Vitales	Vitaceae	Yua austro-orientalis (F.P. Metcalf) C.L. Li	Taam 988 (K)	Herbarium
