# Supplementary material for: Factors Affecting Targeted Sequencing of 353 Nuclear Genes From Herbarium Specimens Spanning the Diversity of Angiosperms
Source: Front Plant Sci. 2019 Sep 18;10:1102. doi: 10.3389/fpls.2019.01102 (PMC6759688; doi:10.3389/fpls.2019.01102)
Supplement: Supplementary file 5 [file Table_2.xlsx]

## Sheet: Table S2
Table S2. Sample descriptors and performance variables
Sequence ID	Order	Family	Taxon	Climate	Material source	Year of Collection	Year of Extraction	Genomic DNA quality	Genomic DNA concentration (ng/ul)	Genomic DNA concentration (ng/ul) (concentrated input DNA for library preparation)	Library concentration (ng/ul)	Library size (bp)	Number of reads	Number of reads on target	Percentage of reads on target	Number of trimmed paired reads	Number of trimmed unpaired reads	Number of genes with reads	Number of genes with contigs	Number of genes with sequences	Number of genes with sequences > 25% of the target length	Number of genes with sequences > 50% of the target length	Number of genes with sequences > 75% of the target length	Number of genes with sequences > 150% of the target length	Number of genes with paralog warnings	Number of genes with exons	Mean average exon read depth	Minimum average exon read depth	Maximum average exon read depth	Number of genes with introns	Mean average intron read depth	Minimum average intron read depth	Maximum average intron read depth
6689	Alismatales	Araceae	Anaphyllum wightii Schott	Seasonally Dry Tropical	Herbarium	1976	2010	n.a.	n.a.	n.a.	34	271	1240194	122	0.131109	929658	110623	261	10	9	9	5	3	1	0	8	4.31611	1.92958	8.37407	1	2.15358	2.15358	2.15358
7562	Alismatales	Araceae	Burttianthus caulescens (M. Hotta) S.Y. Wong & P.C. Boyce	Wet Tropical	Herbarium	1990	2018	n.a.	2.7	n.a.	14	212	255304	54	0.1461	204946	18155	134	4	4	4	1	1	0	0	3	6.50063	3.84038	10.8447	1	7.86585	7.86585	7.86585
7515	Alismatales	Araceae	Colobogynium tecturatum Schott	Wet Tropical	Herbarium	1991	2018	Highly degraded	10	n.a.	3.4	207	893984	116	0.0629765	631702	102753	164	13	11	11	7	5	0	0	10	4.05074	1	5.77333	1	3.29787	3.29787	3.29787
7555	Alismatales	Araceae	Culcasia striolata Engl.	Wet Tropical	Herbarium	1978	2014	n.a.	6.5	n.a.	29	489	1092262	1961	0.269899	737690	115563	280	55	52	51	45	34	12	0	51	6.60224	2.70523	34.8426	24	5.3876	1.93074	16.7663
6709	Alismatales	Araceae	Cyrtosperma macrotum Becc. ex Engl.	Wet Tropical	Herbarium	1981	2001	Degraded	40	n.a.	19	477	2058332	9811	0.366413	1412184	205884	319	156	154	153	145	124	58	0	152	8.45218	2.96016	54.2379	103	6.67986	1.79327	59.8654
7568	Alismatales	Araceae	Gosong brevipedunculata (H. Okada & Y. Mori) S.Y. Wong & P.C. Boyce	Wet Tropical	Herbarium	1990	2018	n.a.	1.6	n.a.	5.8	512	1671870	n.a.	0.267784	1207026	153343	237	28	21	21	12	7	1	0	n.a.	n.a.	n.a.	n.a.	n.a.	n.a.	n.a.	n.a.
7564	Alismatales	Araceae	Heteroaridarum borneense M.Hotta	Wet Tropical	Herbarium	1994	2018	n.a.	2	n.a.	3.8	523	344362	1227	0.457948	251390	29922	175	22	20	20	14	7	0	0	19	25.575	3.52267	124.758	3	7.75341	6	9.9875
7516	Alismatales	Araceae	Heteropsis oblongifolia Kunth	Seasonally Dry Tropical	Herbarium	2001	2018	Highly degraded	12	n.a.	80	409	3122314	14250	0.289177	2226896	292749	292	170	168	165	144	124	66	0	167	11.9352	3.26539	42.1539	87	8.79331	2.56979	42.7264
7513	Alismatales	Araceae	Hottarum truncatum (M.Hotta) Bogner & Nicolson	Wet Tropical	Herbarium	1994	2018	n.a.	3	n.a.	53	352	445108	92	0.790819	336194	34794	174	9	3	3	3	3	0	0	2	4.92462	4.44751	5.40172	1	5.01163	5.01163	5.01163
7567	Alismatales	Araceae	Kiewia perakensis (Engl.) S.Y.Wong & P.C.Boyce	Wet Tropical	Herbarium	1992	2018	n.a.	3.5	n.a.	n.a.	n.a.	290048	292	0.324429	203404	26850	137	5	4	4	4	1	0	0	3	30.1547	8.43186	71.6341	1	10.5367	10.5367	10.5367
7565	Alismatales	Araceae	Ooia havilandii (Engl.) S.Y. Wong & P.C. Boyce	Wet Tropical	Herbarium	1999	2018	Highly degraded	16	n.a.	25	499	2513430	9420	0.266886	1653454	278444	294	142	140	139	129	108	58	0	139	9.34428	4.04132	36.7226	85	7.54174	2.01176	34.972
7558	Alismatales	Araceae	Theriophonum minutum (Willd.) Baill.	Seasonally Dry Tropical	Herbarium	1971	2010	n.a.	0.3	3.6	12	499	6928	n.a.	2.72806	3012	858	98	1	0	0	0	0	0	0	n.a.	n.a.	n.a.	n.a.	n.a.	n.a.	n.a.	n.a.
229	Alismatales	Cymodoceaceae	Halodule wrightii Asch.	Wet Tropical	Herbarium	2005	2018	Degraded	1.69	n.a.	6.77	n.a.	493834	137	0.165643	395778	33460	169	8	8	8	7	2	0	0	7	7.27262	3.90868	13.2713	2	5.29664	2.35644	8.23684
5559	Alismatales	Maundiaceae	Maundia triglochinoides F.Muell.	Subtropical	Herbarium	1956	2018	Highly degraded	1.02	3.85	11	292	758628	3225	0.487854	580622	57496	263	102	97	95	71	55	18	0	96	6.88102	1.61672	38.1	25	3.58036	1	13.5595
4834	Apiales	Torricelliaceae	Melanophylla crenata Baker	Wet Tropical	Herbarium	2003	2018	n.a.	1.61	n.a.	23.6	n.a.	203534	395	1.44792	162114	12739	290	31	30	29	23	15	0	0	29	5.4375	1.5566	32.2038	n.a.	n.a.	n.a.	n.a.
5300	Arecales	Arecaceae	Basselinia eriostachys (Brongn.) Becc.	Wet Tropical	Herbarium	1968	2018	Degraded	2.34	n.a.	26	241	6260764	897	0.141979	4534992	554917	331	73	69	68	52	31	10	0	67	4.05514	1	16.9842	22	2.92072	1.075	5.26923
5298	Arecales	Arecaceae	Basselinia pancheri (Brongn. & Gris) Vieill.	Wet Tropical	Herbarium	1996	2018	Degraded	2.42	n.a.	6.3	248	1452110	1980	0.347563	1098674	110653	315	85	85	83	67	43	4	0	84	5.78473	1.8	23.0228	22	3.75278	1	10.1765
7051	Asparagales	Asparagaceae	Chamaescilla spiralis (Endl.) F.Muell.	Subtropical	Herbarium	1983	2008	Degraded	1.6	n.a.	48	589	573888	13291	1.78815	250510	93226	328	223	222	221	210	192	116	0	221	7.74192	2.43778	20.1071	179	6.87561	1	24.9859
2896	Asparagales	Asphodelaceae	Chortolirion angolense (Baker) A.Berger	Seasonally Dry Tropical	Silica dry	2011	2018	Degraded	1.08	n.a.	5.5	527	717530	3067	0.613772	556712	51924	312	124	120	117	108	98	42	0	119	4.483	1.80972	11.3865	77	3.83561	1.10769	9.57534
4686	Asparagales	Asphodelaceae	Eccremis coarctata (Ruiz & Pav.) Baker	Wet Tropical	Herbarium	1988	2001	Degraded	2.08	n.a.	10.3	496	1709522	194875	7.24009	1309296	129471	350	343	340	339	334	326	263	0	339	49.521	1.23926	229.569	290	39.3185	3.25755	294.215
4677	Asparagales	Asphodelaceae	Herpolirion novae-zelandiae Hook.f.	Temperate	Herbarium	1962	2001	Degraded	1.06	n.a.	2.36	509	821292	71114	6.54615	602776	70247	349	326	321	321	317	304	252	13	320	19.209	1.54545	86.3785	275	16.2902	1.93878	91.9143
1197	Asparagales	Blandfordiaceae	Blandfordia punicea (Labill.) Sweet	Subtropical	Herbarium	2008	2018	Degraded	1.44	n.a.	83.7	n.a.	375186	8035	2.96813	287180	28377	339	247	245	243	224	188	93	0	244	5.29776	1	15.5024	161	4.25877	1	21.2118
4867	Asparagales	Iridaceae	Babiana stricta (Aiton) Ker Gawl.	Subtropical	Silica dry	2000	2001	Degraded	2.4	n.a.	12.9	624	691164	18451	2.22451	368428	95754	334	264	256	254	241	222	155	1	255	8.33129	1.48699	30.6531	196	7.36188	1.37468	36.4516
4882	Asparagales	Iridaceae	Babiana tubaeformis Goldblatt & J.C.Manning	Subtropical	Silica dry	2002	2011	Degraded	1.53	n.a.	16.3	620	626774	14339	2.1558	392906	75506	336	255	252	250	243	213	139	1	251	7.14625	1.90737	28.8856	190	6.47661	1	21.7103
791	Asparagales	Iridaceae	Nivenia stokoei (L.Guthrie) N.E.Br.	Subtropical	Silica dry	2000	2002	n.a.	2.92	n.a.	23.8	n.a.	1597648	78444	4.15398	1204552	128498	348	329	320	320	315	298	213	7	319	25.2631	3.32879	107.161	254	19.5548	1.60056	165.113
1204	Asparagales	Iridaceae	Zygotritonia Midbraed	Unknown	Silica dry	2013	2018	High	76.2	n.a.	19.3	n.a.	1729792	20718	0.904733	1311956	138452	331	300	294	294	283	265	170	0	293	8.60537	1.30425	85.0371	227	7.79976	1	63.2531
252	Asterales	Asteraceae	Berardia lanuginosa (Lam.) Fiori & Paol.	Unknown	Silica dry	2016	2018	High	13.4	n.a.	36.1	n.a.	1209008	44006	2.21727	917464	98426	347	334	333	333	327	318	257	0	332	12.5463	1.58473	66.1889	283	10.2772	1	97.3118
268	Asterales	Asteraceae	Brachylaena discolor DC.	Unknown	Silica dry	2016	2018	High	12.4	n.a.	35.7	n.a.	1323928	62442	3.26015	1063284	85764	350	342	339	339	338	331	273	6	338	16.9126	1.63171	69.7116	296	13.2958	1.81074	148.155
253	Asterales	Asteraceae	Cardopatium corymbosum (L.) Pers.	Unknown	Silica dry	2016	2018	High	6.86	n.a.	29.8	n.a.	2557984	74578	1.77257	2030432	175116	345	339	339	338	332	320	262	2	338	20.4182	1.91929	97.4231	289	16.3829	2.29677	192.075
251	Asterales	Asteraceae	Carlina acaulis L.	Subalpine or Subarctic	Silica dry	2016	2018	High	7.98	n.a.	37.7	n.a.	1844692	14866	0.641842	1451948	130114	338	296	295	295	283	260	188	2	294	6.26914	1.56157	19.6957	239	5.43544	1	21.943
246	Asterales	Asteraceae	Echinops acantholepis Jaub. & Spach	Unknown	Silica dry	2010	2018	Degraded	6.93	n.a.	137.1	n.a.	218802	12684	4.60599	177038	13363	337	246	241	241	235	209	145	0	240	7.21374	1.94186	24.74	190	6.13007	1	17.7059
259	Asterales	Asteraceae	Echinops nanus Bunge	Unknown	Silica dry	2016	2018	High	10.4	n.a.	42.3	n.a.	1324368	37496	1.86836	1132720	61874	344	333	331	331	324	311	245	5	330	12.5413	1.27574	53.0338	284	10.8288	1	101.938
260	Asterales	Asteraceae	Echinops sphaerocephalus L.	Temperate	Silica dry	2015	2018	High	13.3	n.a.	39.3	n.a.	1247968	22565	1.29098	1041176	66478	342	312	308	308	303	291	206	3	307	8.27559	1	54.3139	253	7.37489	1	94.3114
254	Asterales	Asteraceae	Echinops spinosissimus Turra	Unknown	Silica dry	2009	2018	Degraded	39	n.a.	19	n.a.	1185948	21088	1.22341	997904	61232	345	309	306	306	296	281	199	0	305	8.19671	1.67785	33.0835	246	7.2541	1.31522	28.4
255	Asterales	Asteraceae	Echinops strigosus L.	Unknown	Silica dry	2016	2018	High	8.24	n.a.	44.1	n.a.	1213292	55067	2.65493	978300	76464	349	335	332	332	327	315	257	2	331	16.1647	1.99244	61.0245	285	13.3462	1.38374	76.5051
257	Asterales	Asteraceae	Tugarinovia mongolica Iljin	Unknown	Herbarium	2004	2018	Degraded	11.6	n.a.	23.9	n.a.	1709840	19543	1.24468	1476276	75282	347	314	312	312	299	271	187	5	311	7.84417	1.10029	33.0639	240	6.50063	1.36709	24.4706
261	Brassicales	Pentadiplandraceae	Pentadiplandra brazzeana Baill.	Wet Tropical	Herbarium	2013	2018	Degraded	3.58	n.a.	134.4	n.a.	195098	5130	2.57563	157078	11846	331	167	162	161	154	133	85	0	161	5.32113	1.69703	16.6571	108	4.3912	1.03518	12.1792
1316	Brassicales	Resedaceae	Forchhammeria Liebm.	Unknown	Silica dry	2004	2004	Degraded	2.86	n.a.	114.6	n.a.	266030	14340	4.2638	221744	13792	341	259	253	252	249	239	167	1	252	7.1666	1.79032	19.2398	198	6.09651	1	19.4552
1168	Brassicales	Setchellanthaceae	Setchellanthus caeruleus Brandegee	Subtropical	Herbarium	2005	2018	High	5.86	n.a.	2.51	n.a.	200760	6530	2.23401	152772	15674	316	223	219	217	210	192	125	0	218	4.60159	1.15561	17.0456	169	4.28352	1.39583	15.9271
3933	Brassicales	Tovariaceae	Tovaria pendula Ruiz & Pav.	Wet Tropical	Herbarium	2004	2018	Degraded	2.1	n.a.	57	n.a.	779516	51035	5.67583	672432	33617	350	319	319	318	311	298	228	7	318	16.978	1.61515	60.2961	263	10.0941	1.63889	45.0619
1195	Bruniales	Columelliaceae	Desfontainia spinosa Ruiz & Pav.	Subtropical	Herbarium	2000	2018	Degraded	0.75	n.a.	4.01	n.a.	378110	9991	6.66155	301280	24338	319	116	108	106	89	64	10	0	107	20.7538	1.58374	121.652	54	16.6442	1	63.2308
799	Canellales	Canellaceae	Warburgia salutaris (G.Bertol.) Chiov.	Seasonally Dry Tropical	Herbarium	2000	2002	Degraded	2.54	n.a.	96.9	n.a.	351166	19594	4.68895	283582	21319	336	280	278	276	261	225	125	3	277	9.92487	1.88616	60.2603	196	7.89997	1.83516	26.0938
263	Canellales	Winteraceae	Pseudowintera colorata (Raoul) Dandy	Subtropical	Herbarium	2006	2018	Degraded	31	n.a.	84	n.a.	352854	15259	5.30134	276808	24587	343	297	289	288	264	225	122	4	288	7.38189	1.44444	26.8941	204	6.36145	1	33.5541
1200	Caryophyllales	Achatocarpaceae	Achatocarpus nigricans Triana	Wet Tropical	Herbarium	2008	2018	Degraded	7.8	n.a.	14.6	n.a.	1161928	55199	3.46192	961280	66128	348	334	333	333	327	315	244	0	332	17.199	1	72.8388	272	12.2401	1	96.8718
1176	Caryophyllales	Barbeuiaceae	Barbeuia madagascariensis Steud.	Seasonally Dry Tropical	Herbarium	2003	2018	Highly degraded	9.4	n.a.	35.7	n.a.	668480	24862	2.43956	532956	44964	350	322	319	319	311	300	235	1	318	8.71856	1.60356	33.8153	260	6.47868	1.58768	26.9314
4825	Caryophyllales	Nepenthaceae	Nepenthes bicalcarata Hook.f.	Wet Tropical	Silica dry	2016	2018	n.a.	155	n.a.	49.3	n.a.	489596	29273	4.06764	393810	30272	335	279	273	273	261	246	158	0	272	13.3634	2.76483	53.4941	200	9.3518	1.22628	47.6424
5379	Caryophyllales	Plumbaginaceae	Plumbago auriculata Lam.	Subtropical	Silica dry	2004	2005	Highly degraded	1.07	8.99	15	579	1804398	243416	8.34988	1303102	155805	348	318	313	313	309	298	264	8	312	67.2176	2.55927	355.45	277	68.9869	2.64191	554.385
1207	Caryophyllales	Rhabdodendraceae	Rhabdodendron amazonicum (Spruce ex Benth.) Huber	Wet Tropical	Herbarium	2010	2018	n.a.	2.14	n.a.	59	n.a.	1811088	69582	3.77911	1449166	116547	345	262	257	256	242	214	115	0	256	39.1814	2.31081	193.476	178	18.245	1	86.0564
965	Celastrales	Lepidobotryaceae	Lepidobotrys staudtii Engl.	Wet Tropical	Herbarium	1938	2001	Highly degraded	n.a.	n.a.	0.53	n.a.	42000	382	4.81429	34344	2528	278	43	40	39	32	27	13	0	38	3.22819	1	7.8371	13	2.2055	1	4.7449
792	Cornales	Grubbiaceae	Grubbia rosmarinifolia P.J.Bergius	Subtropical	Silica dry	2000	2002	Degraded	1.44	n.a.	96.3	n.a.	742968	56806	7.05939	584196	52237	352	342	340	340	333	317	243	4	339	15.9297	1.82246	83.9037	282	8.85644	2.53641	70.6667
5558	Crossosomatales	Geissolomataceae	Geissoloma marginata (L.) A.Juss.	Subtropical	Herbarium	1973	2018	Highly degraded	1.73	6.69	10	207	145816	5906	5.80732	117310	8037	342	191	191	189	161	129	42	0	190	6.2963	2.12093	17.544	82	2.21622	1	5.99035
1053	Crossosomatales	Guamatelaceae	Guamatela tuerckheimii Donn. Sm.	Wet Tropical	Herbarium	1912	2001	Highly degraded	1.36	n.a.	53	n.a.	793632	9409	3.40422	658374	36392	347	130	129	129	115	89	35	0	128	14.0333	1	70.8562	40	4.35054	1.2377	10.8904
870	Cucurbitales	Apodanthaceae	Apodanthes caseariae Poit.	Wet Tropical	Herbarium	2004	2004	Degraded	1.81	n.a.	108.9	n.a.	315354	597	0.393209	255998	18690	203	39	35	34	27	20	9	0	34	4.25785	1.83173	8.79243	7	6.61529	1.31707	22.7763
3940	Cucurbitales	Tetramelaceae	Octomeles sumatrana Miq.	Wet Tropical	Herbarium	1999	2018	Degraded	2.9	n.a.	153	n.a.	492384	15	0.111905	398620	28413	119	4	2	2	1	1	0	0	1	5.46787	5.46787	5.46787	1	6.04167	6.04167	6.04167
945	Dilleniales	Dilleniaceae	Curatella americana L.	Wet Tropical	Silica dry	1992	2001	Degraded	2.32	n.a.	84.9	n.a.	676794	114316	10.2494	528920	48601	348	336	333	333	327	309	247	0	332	33.2087	2.79226	157.135	283	22.8411	2.64691	130.943
5362	Dioscoreales	Burmanniaceae	Burmannia disticha L.	Seasonally Dry Tropical	Herbarium	1998	2002	Degraded	2.16	10.1	23.2	589	1339398	55799	2.85128	961530	118099	343	264	260	260	250	229	137	5	259	24.2925	2.17259	169.318	208	24.977	1.97214	279.86
1043	Dioscoreales	Burmanniaceae	Burmannia longifolia Becc.	Wet Tropical	Herbarium	1997	2001	Degraded	2.84	n.a.	56	n.a.	327608	4796	2.1889	267516	18926	322	170	163	161	141	111	42	0	162	5.87625	1	45.9429	92	4.40815	1.02564	17.7876
65	Ericales	Mitrastemonaceae	Mitrastemon matudae Yamam.	Wet Tropical	Herbarium	1995	2018	Highly degraded	1.8	n.a.	107.4	n.a.	320410	46	0.229706	259850	17742	169	4	4	3	3	2	0	0	3	3.24546	1	5.875	n.a.	n.a.	n.a.	n.a.
2703	Fabales	Fabaceae	Adenolobus pechuelii (Kuntze)Torre & Hillc.	Desert and Dry Shrubland	Herbarium	1976	2004	Degraded	1.92	n.a.	17	522	3114842	378585	9.50122	2199274	351201	350	343	338	338	338	327	284	19	337	74.0297	3.38911	580.728	296	49.393	3.07353	418.179
7255	Fabales	Fabaceae	Alistilus jumellei (R.Vig.)Verdc.	Seasonally Dry Tropical	Herbarium	1997	2018	Highly degraded	n.a.	n.a.	17	462	3550370	7341	0.366244	1825492	511656	331	212	210	208	195	168	107	0	209	5.18909	1.33241	33.7646	149	3.64509	1	16.6903
2510	Fabales	Fabaceae	Amicia andicola (Griseb.)Harms	Subtropical	Herbarium	1994	2006	Degraded	24.2	n.a.	55	522	5755904	148665	2.78401	3869664	690228	347	328	320	320	318	304	237	25	307	35.8293	3.67512	272.611	270	23.9807	2.24484	219.207
2552	Fabales	Fabaceae	Amphimas pterocarpoides Harms	Wet Tropical	Herbarium	1993	2009	Degraded	3.8	n.a.	27	568	2111634	111102	4.24553	1409006	208191	350	338	336	336	332	324	264	5	323	28.9197	1.48913	164.028	278	21.7793	2.80788	156.715
7261	Fabales	Fabaceae	Ancistrotropis firmula (Mart. ex Benth.) A. Delgado	Seasonally Dry Tropical	Herbarium	1992	2018	n.a.	n.a.	n.a.	3.36	580	649480	2542	0.928281	306748	103228	305	121	119	119	104	75	30	0	118	4.22413	1	30.8917	59	2.54584	1	9.53719
2563	Fabales	Fabaceae	Angylocalyx talbotii Hutch. & Dalziel	Wet Tropical	Herbarium	1993	2009	Degraded	3.5	n.a.	48	583	1459348	92692	4.49166	833082	191338	348	337	335	335	334	328	262	5	334	23.6914	3.07781	149.208	292	18.5314	3.03529	134.198
2736	Fabales	Fabaceae	Aphyllodium parvifolium Pedley	Seasonally Dry Tropical	Herbarium	2009	2013	Degraded	4.3	n.a.	38	514	1177612	65510	3.38099	807718	110209	343	314	313	313	306	293	225	0	312	19.9807	2.55012	106.043	261	16.8524	3.0957	103.061
6609	Fabales	Fabaceae	Apuleia Mart.	Unknown	Herbarium	1994	2018	Degraded	71	n.a.	11	371	5079468	531230	7.87764	3864666	458750	351	348	346	346	340	326	269	4	345	106.788	3.19697	857.711	295	53.8225	2.56391	194.105
7530	Fabales	Fabaceae	Austrodolichos errabundus (M.B.Scott)Verdc.	Seasonally Dry Tropical	Herbarium	1995	2018	Highly degraded	6.1	n.a.	14	321	1218450	7667	0.532644	909322	113407	315	164	162	162	148	125	54	0	161	6.61381	1.56757	21.5818	107	4.80547	1.41135	29.9783
3666	Fabales	Fabaceae	Bocoa limae R.S. Cowan	Wet Tropical	Herbarium	1991	2001	Highly degraded	2.36	n.a.	8.7	334	1534280	25197	1.82874	1150974	113234	344	256	252	252	237	202	111	0	251	13.8702	2.54094	69.6224	169	9.74567	1.19658	43.2793
3536	Fabales	Fabaceae	Brenierea insignis Humbert	Seasonally Dry Tropical	Herbarium	1992	2010	Highly degraded	2.2	n.a.	13	364	2187144	86812	4.26607	1614254	171836	348	323	321	321	315	288	198	11	320	30.4154	2.21769	187.266	257	20.4879	1.66418	98.381
5088	Fabales	Fabaceae	Burkilliodendron album (Ridl.)Sastry	Wet Tropical	Herbarium	1924	2018	Highly degraded	1.8	n.a.	59	268	507638	3745	0.874048	307280	56527	306	112	112	110	100	86	44	0	111	5.12226	1	14.0403	60	3.40336	1.32597	10.3385
2587	Fabales	Fabaceae	Cadia pedicellata Baker	Seasonally Dry Tropical	Herbarium	1993	2005	Degraded	6.44	n.a.	6.8	566	7896624	706163	6.01831	5142826	1032241	350	344	343	343	340	333	294	2	342	123.493	5.53546	973.205	304	69.8602	5	572.683
2582	Fabales	Fabaceae	Caragana sukiensis C.K.Schneid.	Temperate	Herbarium	1971	2005	Highly degraded	11.5	n.a.	14	489	5285612	206549	2.86682	3625190	623851	346	333	333	333	330	319	260	3	320	44.9581	3.34604	334.035	277	28.5895	2.85135	343.371
2991	Fabales	Fabaceae	Chaetocalyx blanchetiana (Benth.)Rudd	Seasonally Dry Tropical	Herbarium	1983	2006	Degraded	72.6	n.a.	38	528	949412	5101	0.522429	642550	90463	317	127	126	126	122	112	72	0	125	5.44441	2.14543	11.6559	98	5.13041	1.60443	21.9057
2671	Fabales	Fabaceae	Chesneya yunnanensis (Yakovlev) Zi G. Qian	Temperate	Herbarium	1994	2009	Degraded	5.24	n.a.	44	545	1533038	40379	2.01384	923062	182889	344	306	304	304	297	276	203	1	303	13.2961	2.61711	138.358	252	11.2958	1.45276	109.718
2566	Fabales	Fabaceae	Cladrastis platycarpa (Maxim.)Makino	Temperate	Herbarium	1972	2005	Highly degraded	7.16	n.a.	11	357	1732538	99283	5.33529	1329656	122811	353	322	319	319	313	290	206	5	318	33.2271	2.3094	158.458	249	21.364	1.64516	110.976
7260	Fabales	Fabaceae	Condylostylis candida (Vell.) A. Delgado	Wet Tropical	Herbarium	1992	2018	n.a.	n.a.	n.a.	24	594	942020	4038	0.810811	419798	161657	317	152	150	146	133	112	56	0	149	4.53785	1.38819	33.0183	94	3.39541	1	12.9831
2469	Fabales	Fabaceae	Cordyla haraka Capuron	Wet Tropical	Herbarium	2001	2013	Highly degraded	2.22	n.a.	6	337	2121144	41451	1.93301	1630464	147819	344	279	279	279	268	233	140	0	278	19.1328	2.16812	89.0799	196	12.3511	1	50.4398
2553	Fabales	Fabaceae	Dalhousiea africana S.Moore	Wet Tropical	Herbarium	1988	2009	Degraded	10.5	n.a.	52	357	2964866	78460	2.43488	2279310	207626	350	319	313	312	302	287	204	0	312	26.9609	2.10214	165.574	248	17.0366	1.4	113.351
5080	Fabales	Fabaceae	Desmodiastrum parviflorum (Dalzell) H. Ohashi	Seasonally Dry Tropical	Herbarium	1979	2018	Highly degraded	2.1	n.a.	7.26	300	714150	19077	2.03543	288234	138031	331	236	234	234	227	201	125	0	233	9.4207	3.35727	33.6584	173	5.71698	1.67586	24.5
6611	Fabales	Fabaceae	Dialium angolense Oliv.	Wet Tropical	Silica dry	1994	2018	Highly degraded	19	n.a.	19	374	6685238	744559	9.17035	5232402	549780	351	351	349	349	344	332	271	11	348	149.391	2.76151	1184.56	297	78.1503	2.05128	643.272
6612	Fabales	Fabaceae	Dialium guianense (Aubl.)Sandwith	Seasonally Dry Tropical	Herbarium	1997	2018	Highly degraded	7.2	n.a.	2.02	251	974404	3998	0.546796	581608	109143	320	157	156	153	128	105	54	0	155	4.91194	1.48276	13.5582	64	2.75192	1	11.9006
6616	Fabales	Fabaceae	Dialium kunstleri var. trifoliolatum (de Wit)Rojo	Wet Tropical	herbarium	1990	2018	Highly degraded	4.64	n.a.	24	280	779422	49505	5.09801	486768	82563	349	324	322	322	314	291	200	2	321	15.3663	2.43817	81.83	253	8.19574	1.625	43.4917
6613	Fabales	Fabaceae	Dialium occidentale (Capuron)Du Puy & R.Rabev.	Seasonally Dry Tropical	Herbarium	2005	2018	Degraded	0.18	n.a.	0.26	n.a.	941436	5115	0.965546	458292	142069	327	150	145	142	133	106	63	0	143	5.31673	1	37.4513	93	3.47703	1	14.6809
6614	Fabales	Fabaceae	Dialium pachyphyllum Harms	Wet Tropical	Herbarium	2007	2018	Highly degraded	7.7	n.a.	31	355	10011466	1004239	7.96521	7649256	884476	352	349	345	345	342	332	283	19	344	187.378	4.88814	839.254	296	100.493	5.92081	591.54
3628	Fabales	Fabaceae	Diplotropis incexis Rizzini & A.Mattos	Wet Tropical	Herbarium	1995	2010	n.a.	8.02	n.a.	8.8	329	2277152	83801	4.14794	1796446	153745	350	298	294	293	279	245	158	1	293	34.5391	2.42761	155.835	216	21.579	2.13636	101.565
7246	Fabales	Fabaceae	Dipogon lignosus (L.)Verdc.	Subtropical	Herbarium	1995	2018	Highly degraded	n.a.	n.a.	35	605	970588	7007	1.64704	561570	123499	329	202	198	197	174	141	71	0	196	5.28151	1	43.393	125	3.56025	1	63.1048
2488	Fabales	Fabaceae	Dipteryx odorata (Aubl.)Willd.	Wet Tropical	Herbarium	2006	2013	Degraded	1.49	n.a.	57	571	1715460	96056	4.72194	1115906	180577	350	335	332	331	322	311	248	10	331	26.9616	2.44139	408.05	279	19.7714	2.67544	127.503
6618	Fabales	Fabaceae	Distemonanthus benthamianus Baill.	Wet Tropical	Herbarium	1994	2018	Degraded	87	n.a.	12	369	6615586	619849	7.07281	4804068	675698	351	347	342	341	336	326	278	9	341	125.062	3.13953	693.441	297	67.1398	3.43868	373.442
7242	Fabales	Fabaceae	Dolichopsis paraguariensis Hassl.	Subtropical	Herbarium	1978	2018	Highly degraded	n.a.	n.a.	38	377	4093044	9201	0.671652	2047368	600910	337	250	250	248	231	194	104	0	249	5.15429	1	50.716	171	3.24993	0.324324	16.0467
2660	Fabales	Fabaceae	Dorycnium broussonetii (Choisy ex Ser.) Webb	Subtropical	Silica dry	2003	2003	Degraded	14.8	n.a.	48	601	8037994	453552	3.69596	5194164	1100510	351	339	336	336	335	325	282	11	335	83.8114	4.66563	904.789	299	50.8852	3.16807	369.644
7314	Fabales	Fabaceae	Duparquetia orchidacea Baill.	Wet Tropical	Herbarium	2016	2018	n.a.	n.a.	n.a.	56	486	944178	15804	2.64876	430772	161182	342	276	274	274	256	230	136	2	272	7.90638	1	39.1399	192	5.20429	0.19685	24.5
6619	Fabales	Fabaceae	Eligmocarpus cynometroides Capuron	Seasonally Dry Tropical	Herbarium	2004	2018	n.a.	3.88	n.a.	2.85	n.a.	3141904	227139	6.12218	2114786	288730	350	342	341	341	334	318	258	10	340	49.7987	2.35309	208.258	281	27.0084	2.26692	180.362
2578	Fabales	Fabaceae	Eminia antennulifera (Baker)Taub.	Seasonally Dry Tropical	Herbarium	1983	2007	Degraded	14.9	n.a.	22	567	3410406	142617	2.61333	2200920	450299	344	319	318	317	310	297	232	3	317	31.8472	3.96259	233.343	273	21.3418	1.94595	185.273
2503	Fabales	Fabaceae	Galega lindblomii (Harms)J.B.Gillett	Subtropical	Herbarium	1956	2008	Highly degraded	1.78	n.a.	24	436	1936448	137591	4.34244	1436922	186688	340	326	323	323	319	304	221	0	322	33.8398	3.65267	142.708	269	22.8759	2.05369	271.183
7241	Fabales	Fabaceae	Helicotropis linearis (Kunth) A. Delgado	Wet Tropical	Herbarium	1976	2018	Highly degraded	n.a.	n.a.	23	336	1485544	5969	0.997278	864990	186007	331	208	205	203	181	146	78	0	203	4.52526	1	37.1563	128	2.88007	1	11.6977
7254	Fabales	Fabaceae	Leptospron adenanthum (G. Mey.) A. Delgado	Wet Tropical	Herbarium	2010	2018	Highly degraded	n.a.	n.a.	4.69	386	224126	846	0.916895	95094	36701	238	23	20	20	20	17	13	0	19	7.12942	1	15.2615	8	5.36613	1	12.4375
3621	Fabales	Fabaceae	Lysiloma latisiliquum (L.)Benth.	Seasonally Dry Tropical	Herbarium	1985	2006	Degraded	4.26	n.a.	35	566	1713928	103941	3.95938	1028016	205612	352	330	329	328	325	315	268	0	328	28.0124	1.61807	199.504	282	22.9817	2.75472	141.78
7258	Fabales	Fabaceae	Macroptilium bracteatum (Nees & Mart.) Maréchal & Baudet	Seasonally Dry Tropical	Herbarium	2003	2018	Highly degraded	n.a.	n.a.	42	297	1151806	7460	0.850577	419324	227409	304	117	113	111	104	80	47	0	112	8.32104	1	76.1415	56	6.54634	1	73.373
7253	Fabales	Fabaceae	Macrotyloma africanum (Wilczek)Verdc.	Seasonally Dry Tropical	Herbarium	1991	2018	Highly degraded	n.a.	n.a.	25	509	1503078	11601	1.57563	797040	210143	339	262	259	259	242	217	133	0	255	5.90641	1	54.7353	181	3.9117	1	17.2474
2586	Fabales	Fabaceae	Mendoravia dumaziana Capuron	Seasonally Dry Tropical	Herbarium	1968	2010	Highly degraded	4.76	n.a.	19	502	2167414	145896	6.02884	1474022	205851	350	344	335	335	329	322	264	15	334	35.4907	1.56604	130.402	288	23.4531	1.20455	139.826
3151	Fabales	Fabaceae	Myrospermum frutescens Jacq.	Wet Tropical	Herbarium	1986	2013	Degraded	1.13	n.a.	49	563	1025296	108051	7.18631	668338	105239	353	338	337	337	334	328	273	7	336	26.7629	2.30787	170.673	296	20.0575	2.32099	105.028
3565	Fabales	Fabaceae	Myroxylon balsamum (L.)Harms	Wet Tropical	Herbarium	1997	2013	Highly degraded	3.32	n.a.	15	295	3176684	94561	2.9317	2361866	235928	351	294	293	292	280	257	173	1	292	35.6231	2.8818	299.826	214	17.8002	2.46667	96.92
7257	Fabales	Fabaceae	Mysanthus uleanus (Harms) G.P. Lewis & A. Delgado	Wet Tropical	Herbarium	2000	2018	Highly degraded	n.a.	n.a.	12	450	699798	4403	0.811806	308544	118821	292	107	100	100	92	69	33	0	99	8.15571	1	37.2372	47	4.86163	1	14.7095
7245	Fabales	Fabaceae	Nesphostylis holosericea (Baker)Verdc.	Seasonally Dry Tropical	Herbarium	1973	2018	Highly degraded	n.a.	n.a.	22	295	2113400	1917	0.257405	1104458	292150	306	127	125	121	103	74	29	0	123	3.0621	1	11.6825	64	2.46582	1	8.31818
3562	Fabales	Fabaceae	Ormosia ormondii (F.Muell.)Merr.	Wet Tropical	Herbarium	1981	2013	Highly degraded	7.44	n.a.	14	268	2476380	11402	0.652687	1889628	183414	336	202	200	200	185	153	76	0	199	8.3422	1	37.7059	113	5.54868	1	25.2676
7252	Fabales	Fabaceae	Oryxis monticola (Benth.)A.Delgado & G.P.Lewis	Seasonally Dry Tropical	Herbarium	2012	2018	Highly degraded	n.a.	n.a.	20	471	716322	7900	1.91813	387434	97102	300	87	82	78	70	48	13	0	81	23.7663	2.12619	197.806	38	14.2722	2.87952	41.8519
7251	Fabales	Fabaceae	Oxyrhynchus trinervius (Donn.Sm.)Rudd	Wet Tropical	Herbarium	1992	2018	Highly degraded	n.a.	n.a.	52	582	978628	4932	0.8048	520586	133154	327	165	162	162	154	120	68	0	161	4.95661	1.18462	43.5163	111	3.5084	1	8.16667
3633	Fabales	Fabaceae	Petaladenium urceoliferum Ducke	Unknown	Herbarium	1966	2009	Highly degraded	2.08	n.a.	4.65	364	4838398	690252	11.7523	3872112	370260	352	348	346	346	343	329	279	5	345	142.678	2	921.616	289	67.2788	1	843.651
7259	Fabales	Fabaceae	Phaseolus vulgaris Wall.	Seasonally Dry Tropical	Herbarium	2005	2018	Highly degraded	n.a.	n.a.	50	297	756786	3016	0.455875	242470	154101	224	38	35	35	33	29	14	0	34	16.0387	3.47607	67.1737	10	19.6366	1.65325	115.037
7531	Fabales	Fabaceae	Physostigma mesoponticum Taub.	Seasonally Dry Tropical	Herbarium	1950	2018	Highly degraded	17	n.a.	29	436	906318	65814	4.5249	684424	70419	344	304	301	300	295	282	205	2	300	17.6033	3.35663	289.431	247	12.1554	2.86458	147.924
2509	Fabales	Fabaceae	Pithecellobium tenue Craib	Wet Tropical	Herbarium	1974	2008	Highly degraded	2.64	n.a.	8.3	332	2146198	21975	1.1238	1643596	150131	343	243	242	241	226	185	101	0	241	14.2613	1.81324	66.9502	155	10.9368	1.30131	58.5327
6623	Fabales	Fabaceae	Poeppigia procera C. Presl	Wet Tropical	Herbarium	1991	2018	Highly degraded	97	n.a.	11	417	6888404	1139772	9.34199	5120490	651702	352	347	347	347	345	342	298	2	346	213.067	2.70784	1315.98	311	113.063	4.23492	678.273
2615	Fabales	Fabaceae	Pseudosamanea guachapele (Kunth) Harms	Seasonally Dry Tropical	Herbarium	1987	2006	Highly degraded	15.9	n.a.	17	515	4567744	362622	4.68207	3147600	520332	351	337	335	334	331	316	273	1	334	73.3995	2.40264	578.923	292	44.818	2.32222	451.728
2956	Fabales	Fabaceae	Psophocarpus palustris Desv.	Wet Tropical	Herbarium	1982	2013	Degraded	2.02	n.a.	27	544	1271062	52751	2.57942	834314	130548	344	310	309	309	306	291	225	3	308	16.7117	1.88136	101.723	262	13.6571	1.5679	69.2549
7250	Fabales	Fabaceae	Ramirezella strobilophora (Robinson)Rose	Seasonally Dry Tropical	Herbarium	1981	2018	Highly degraded	n.a.	n.a.	5.2	482	9388756	22465	0.274062	5379602	1233988	339	274	272	272	264	234	153	0	271	9.73013	1.44648	68.5512	214	6.48701	1	23.4156
7445	Fabales	Fabaceae	Riedeliella graciliflora Harms	Unknown	Herbarium	2000	2007	Highly degraded	29.2	n.a.	25	506	11815956	439516	2.17928	8373636	1269005	348	340	338	338	336	327	273	1	337	87.1449	4.78448	635.483	295	53.819	4.66667	387.372
2856	Fabales	Fabaceae	Riedeliella graciliflora Harms	Unknown	Herbarium	2000	2007	Highly degraded	29.2	n.a.	25	506	937014	27507	2.02772	659288	82805	343	306	303	303	295	263	185	1	302	10.2503	2.20773	46.8553	244	8.40716	1.48201	48.9091
2668	Fabales	Fabaceae	Rothia hirsuta (Guill. & Perr.)Baker	Seasonally Dry Tropical	Herbarium	1985	2007	Highly degraded	13.4	n.a.	15	510	2750142	215332	4.7427	1860054	334261	350	334	331	331	329	321	259	0	330	46.9487	3.71739	268.489	294	29.5663	2.75342	161.84
5068	Fabales	Fabaceae	Sarcodum scandens Lour.	Wet Tropical	Herbarium	1998	2018	Degraded	0.74	n.a.	22	248	566614	298	0.269319	385614	49776	266	17	14	14	11	7	1	0	13	5.59864	1.52265	10.5884	2	2.92595	2.89189	2.96
2495	Fabales	Fabaceae	Schefflerodendron usambarense Harms	Wet Tropical	Herbarium	1961	2006	Degraded	8.42	n.a.	32	507	8578530	821795	6.0243	6064196	927667	352	339	338	338	335	332	296	5	337	141.7	4.47773	1025.77	303	86.5623	4.06867	457.606
7240	Fabales	Fabaceae	Sigmoidotropis speciosa (Kunth) A. Delgado	Wet Tropical	Herbarium	1994	2018	Highly degraded	n.a.	n.a.	3.56	298	1499232	9907	1.15172	906018	183815	333	235	231	229	202	175	91	0	230	6.22931	1	45.9569	136	3.99134	1	13.564
2635	Fabales	Fabaceae	Smirnowia turkestana Bunge	Unknown	Herbarium	1975	2005	Degraded	9.12	n.a.	21	512	1899106	115170	3.96892	1290464	178656	345	331	328	328	325	312	261	3	327	31.5118	2.21231	184.947	277	28.4175	2.92711	323.341
7444	Fabales	Fabaceae	Spartidium saharae (Coss. & Durieu)Pomel	Desert and Dry Shrubland	Herbarium	1970	2007	Highly degraded	9.54	n.a.	16	505	9126238	537820	3.71735	6397332	1004781	350	344	343	343	342	334	287	3	342	103.4	4.41855	656.367	303	64.0522	3.53216	467.785
2886	Fabales	Fabaceae	Spartidium saharae (Coss. & Durieu)Pomel	Desert and Dry Shrubland	Herbarium	1970	2007	Highly degraded	9.54	n.a.	16	505	1448024	59486	3.00762	1045100	121195	347	330	329	329	324	305	221	3	328	17.7515	1.37363	106.298	273	13.5383	1.0037	103.037
2829	Fabales	Fabaceae	Spathionema kilimandscharicum Taub.	Seasonally Dry Tropical	Herbarium	2003	2013	Degraded	3.18	n.a.	48	494	6941668	519012	4.30863	4700910	837543	347	337	336	336	336	329	282	1	335	100.12	4.79879	866.39	302	59.173	3.20253	378.112
7249	Fabales	Fabaceae	Sphenostylis stenocarpa (A.Rich.)Harms	Seasonally Dry Tropical	Herbarium	1995	2018	Highly degraded	n.a.	n.a.	3.25	444	1039854	4940	0.800689	550460	145487	325	174	172	171	154	129	75	0	171	4.56425	1.09225	34.9584	118	3.40871	1.11513	10
6624	Fabales	Fabaceae	Storckiella neocaledonica I.C.Nielsen, Labat & Munzinger	Seasonally Dry Tropical	Herbarium	2004	2018	High	45	n.a.	36	500	11649902	1407637	9.43111	8313256	1253164	353	350	344	344	340	333	294	30	343	235.187	2.49512	1080.47	303	141.713	6.59451	1294.47
7248	Fabales	Fabaceae	Strophostyles helvola (L.) Elliott	Temperate	Herbarium	1989	2018	Highly degraded	n.a.	n.a.	11	372	1018336	10337	1.50982	540042	141566	334	234	230	229	219	182	114	0	229	6.30471	0.801156	66.4925	163	4.49523	1	14.6702
2609	Fabales	Fabaceae	Sutherlandia humilis E.Phillips & R.A.Dyer	Subtropical	Herbarium	1981	2008	Degraded	6.62	n.a.	38	366	3490938	135560	3.01458	2588268	266275	350	323	321	321	314	300	226	4	320	44.0096	4.24581	328.378	256	29.7905	2.19067	392.817
2740	Fabales	Fabaceae	Swainsona formosa (G.Don)J.Thompson	Desert and Dry Shrubland	Herbarium	1968	2008	Highly degraded	7	n.a.	29	524	5959252	464441	8.27173	4362158	599240	350	340	333	333	327	311	262	31	332	93.0179	2.68269	728.885	275	61.5262	3.42446	977.489
3094	Fabales	Fabaceae	Taverniera cuneifolia (Roth) Arn.	Desert and Dry Shrubland	Herbarium	2002	2005	Degraded	6.6	n.a.	49	580	1367374	78834	3.92724	824930	162604	346	320	317	317	314	301	250	4	316	22.7477	2.52929	134.422	276	19.4574	2.73684	134.703
3547	Fabales	Fabaceae	Tylosema esculentum (Burch.)A.Schreib.	Desert and Dry Shrubland	Herbarium	1977	2004	Highly degraded	2.26	n.a.	5.1	316	2389144	79830	3.78654	1768806	184059	348	295	293	293	284	252	147	2	292	34.2663	1.625	203.979	219	19.3969	1.37931	119.446
5108	Fabales	Fabaceae	Uittienia modesta Steenis	Unknown	Herbarium	1963	2018	n.a.	1.24	0.22	4.8	199	529408	10591	1.77085	363476	47045	335	194	194	193	182	163	106	0	192	6.54001	1	16.4194	138	4.82529	1	19.4577
7243	Fabales	Fabaceae	Vatovaea pseudolablab (Harms)J.B.Gillett	Desert and Dry Shrubland	Herbarium	1967	2018	Highly degraded	n.a.	n.a.	23	373	747290	266	0.435306	390020	106438	263	19	17	17	14	11	3	0	16	4.31553	1	11.743	5	3.89544	1	7.37037
2628	Fabales	Fabaceae	Vavilovia formosa (Steven) Fed.	Temperate	Herbarium	1960	2005	Highly degraded	45.4	n.a.	11	434	2243486	69827	2.17884	1745232	185756	339	308	306	306	294	274	194	0	305	20.6222	2.76657	86.8646	240	14.9957	1.58416	66.1174
7247	Fabales	Fabaceae	Vigna juruana (Harms)Verdc.	Wet Tropical	Herbarium	2015	2018	Highly degraded	n.a.	n.a.	20	392	1210230	9495	1.19597	612322	173572	335	218	214	212	194	168	89	0	213	6.8024	1	45.2784	132	4.64328	1	18.8312
2614	Fabales	Fabaceae	Viguieranthus ambongensis (R.Vig.)Villiers	Unknown	Herbarium	1992	2006	Degraded	22.4	n.a.	53	497	4045670	328742	5.27809	2800376	457049	352	337	334	333	330	323	271	4	333	68.6006	4.23333	508.816	290	40.9618	2.38235	366.511
871	Fagales	Ticodendraceae	Ticodendron incognitum Gómez-Laur. & L.D.Gómez	Wet Tropical	Herbarium	2004	2004	High	2.36	n.a.	96.3	n.a.	335376	40769	7.85506	269108	21445	349	315	311	311	303	291	224	0	310	13.5184	2.04777	269.481	257	8.91867	1.94737	60.3165
5890	Gentianales	Apocynaceae	Melodinus forbesii Fawc.	Wet Tropical	Herbarium	2004	2018	Highly degraded	12	n.a.	3.98	730	11945260	182720	1.2995	6513788	1795060	340	313	307	306	286	262	195	0	306	51.0032	4.41667	737.672	217	25.6378	2.32442	253.941
5330	Gentianales	Apocynaceae	Rhabdadenia madida (Vell.) Miers	Wet Tropical	Herbarium	2007	2018	Highly degraded	11.2	n.a.	8.9	477	975050	70870	5.7074	714840	83926	335	286	285	284	271	250	167	0	284	25.3215	1.72581	300.356	218	13.9779	1.16337	183.855
4103	Gentianales	Apocynaceae	Tacazzea venosa Decne.	Seasonally Dry Tropical	Herbarium	1981	2011	Highly degraded	3.89	n.a.	8.12	437	852952	130790	8.8556	665652	60498	337	305	305	305	299	278	200	0	304	37.3459	3.2459	217.729	247	22.8434	2.73034	90.4554
5977	Gentianales	Gentianaceae	Curtia verticillaris (Spreng.) Knobl.	Seasonally Dry Tropical	Herbarium	1988	2018	Degraded	1.92	3.84	36	297	1582026	206	0.160238	1189934	133863	188	34	10	8	5	1	0	0	9	7.21505	2.33641	15.4906	n.a.	n.a.	n.a.	n.a.
5873	Gentianales	Loganiaceae	Antonia ovata Pohl	Wet Tropical	Herbarium	2005	2018	Highly degraded	5.3	n.a.	1.62	501	1905172	158300	5.48785	1083358	281128	326	287	283	283	269	251	182	1	273	51.2661	1.96377	249.591	205	31.6704	3.67265	188.241
5878	Gentianales	Rubiaceae	Airosperma K. Schum. & Lauterb.	Unknown	Herbarium	1995	2018	Highly degraded	50	n.a.	13	255	402826	7906	2.45789	328600	25613	314	215	213	210	181	141	53	0	212	6.88874	2	30.1483	112	4.44775	1.21311	26.0723
5879	Gentianales	Rubiaceae	Aleisanthia rupestris (Ridl.) Ridl.	Wet Tropical	Herbarium	1984	2018	Highly degraded	6.7	n.a.	12	241	330198	674	0.926717	231486	37436	247	85	83	73	42	21	1	0	82	3.18194	1	6.45455	5	1.77115	1	2.72603
5561	Gentianales	Rubiaceae	Carphalea Juss.	Unknown	Silica dry	2012	2018	Degraded	10	6.8	5.2	690	7466794	929389	7.48972	4525200	989478	345	338	333	333	327	317	264	4	332	171.544	5.70588	1067.19	289	126.957	4.30833	1806.29
5241	Gentianales	Rubiaceae	Colletoecema dewevrei (De Wild.) E.M.A.Petit	Wet Tropical	Herbarium	1977	2006	Highly degraded	1.6	n.a.	5.5	362	2911684	139275	3.16848	2112220	278860	343	328	325	324	315	290	201	4	324	43.7869	2.58874	235.224	246	26.7901	2.78571	169.67
5876	Gentianales	Rubiaceae	Coptosapelta diffusa (Champ. ex Benth.) Steenis	Wet Tropical	Herbarium	2004	2018	Highly degraded	21	n.a.	4.01	266	137986	240	1.0704	97142	13361	224	29	29	28	20	10	0	0	27	3.42743	1	7.66547	5	3.41193	1.47059	4.94382
5881	Gentianales	Rubiaceae	Cordiera concolor (Cham.) Kuntze	Seasonally Dry Tropical	Herbarium	2005	2018	Highly degraded	15	n.a.	7.9	302	1596378	15981	1.58578	1166900	151748	318	234	231	229	204	164	75	0	230	11.9127	1.18018	386.443	139	5.59576	1	33.9484
5882	Gentianales	Rubiaceae	Crossopteryx febrifuga (Afzel. ex G.Don) Benth.	Wet Tropical	Herbarium	2003	2018	Highly degraded	25	n.a.	2.18	625	7526152	400111	3.21588	5071606	803852	337	324	321	320	310	295	218	3	320	99.3617	4.72727	502.744	262	69.1546	4.27181	617.29
5892	Gentianales	Rubiaceae	Greenea corymbosa (Jack) Voigt	Wet Tropical	Herbarium	1998	2018	Highly degraded	2.23	4.63	11	347	3538734	83917	1.54041	2686520	286611	334	308	304	302	282	265	169	0	303	30.1274	3.55836	127.047	221	18.2276	2.72944	88.027
5889	Gentianales	Rubiaceae	Henriquezia nitida Spruce ex Benth.	Wet Tropical	Herbarium	1987	2018	Highly degraded	2.52	5.23	14	281	1222784	9068	1.79034	919952	108206	326	249	247	247	220	180	77	0	246	6.95778	1.41132	28.2293	142	4.45108	1	28.0392
5981	Gentianales	Rubiaceae	Hillia parasitica Jacq.	Wet Tropical	Herbarium	2001	2018	Highly degraded	6.3	30.24	8	275	479064	21287	4.55054	381984	34851	314	194	194	186	143	107	33	0	193	25.3176	2.39181	177.571	70	17.8003	1.02469	60.0169
5571	Gentianales	Rubiaceae	Mycetia Reinw.	Unknown	Herbarium	2002	2018	Degraded	5.2	n.a.	8.5	401	3067926	150130	4.07376	2185644	289056	348	331	329	329	323	306	240	16	328	34.364	2.79029	351.545	275	22.8791	1	217.256
5263	Gentianales	Rubiaceae	Ophiorrhiza winkleri Valeton	Wet Tropical	Herbarium	1993	2006	Highly degraded	1.91	11.46	12	303	1285762	98725	5.12085	1021896	89333	338	311	309	307	286	254	170	2	308	35.311	2.42969	191.251	228	20.6228	2.71951	199.5
5980	Gentianales	Rubiaceae	Retiniphyllum kuhlmannii Standl.	Wet Tropical	Herbarium	2008	2018	Highly degraded	2.31	9.24	10	385	2691100	24786	1.39404	2028718	222554	321	274	272	269	244	200	111	0	270	13.7448	1.53061	87.9611	177	7.83366	1	48.2534
5562	Gentianales	Rubiaceae	Sabicea hierniana Wernham	Wet Tropical	Herbarium	1996	2018	Highly degraded	21	n.a.	9.6	665	7228	n.a.	2.37963	3054	929	98	1	0	0	0	0	0	0	n.a.	n.a.	n.a.	n.a.	n.a.	n.a.	n.a.	n.a.
5887	Gentianales	Rubiaceae	Schizocolea linderi (Hutch. & Dalziel) Bremek.	Wet Tropical	Herbarium	2010	2018	Degraded	10	n.a.	14	635	6465316	551122	5.28215	4097746	775395	345	330	325	325	321	315	254	5	324	114.012	5.21565	1337.92	284	80.0193	3.29432	688.436
5888	Gentianales	Rubiaceae	Theligonum cynocrambe L.	Subtropical	Herbarium	2004	2018	Highly degraded	16	n.a.	2.58	663	9374964	118215	0.847043	6198442	1124071	314	278	272	271	261	240	164	1	271	41.6628	4	229.566	219	33.0342	2.77778	191.123
5206	Gentianales	Rubiaceae	Urophyllum cyphandrum Stapf	Wet Tropical	Herbarium	1984	2006	Degraded	8.04	n.a.	15.3	556	2208880	113306	8.92104	1518978	224942	346	334	319	318	308	283	204	25	318	29.1294	1	286.689	258	19.3807	2.01489	131.89
5880	Gentianales	Rubiaceae	Wendlandia densiflora (Blume) DC.	Wet Tropical	Herbarium	1995	2018	Highly degraded	4.66	n.a.	13	264	1052338	4504	1.06544	707250	129865	310	200	196	188	156	116	44	0	195	5.08005	1	21.7399	74	3.15195	1	11.7857
1368	Huerteales	Gerrardinaceae	Gerrardina foliosa Oliv.	Subtropical	Silica dry	2003	2004	High	2.3	n.a.	60	n.a.	594032	81519	9.59729	489854	33635	351	342	342	342	339	324	266	3	326	23.7635	2.95085	108.285	277	13.8454	2.30811	54.6374
918	Huerteales	Petenaeaceae	Petenaea cordata Lundell	Wet Tropical	Herbarium	1991	2001	Degraded	2.96	n.a.	9.54	n.a.	724852	137073	11.1577	589624	44140	350	339	339	339	334	324	275	0	338	37.8067	2.23699	129.09	298	24.6385	3.60227	111.832
1409	Lamiales	Carlemanniaceae	Carlemannia griffithii Benth.	Subtropical	Herbarium	1982	2008	Highly degraded	2.44	n.a.	35.7	n.a.	475714	37389	6.1167	388594	27581	344	313	312	311	303	276	198	1	311	14.1714	1	44.8268	241	9.87311	1.82054	34.6406
3958	Lamiales	Plocospermataceae	Plocosperma buxifolium Benth.	Seasonally Dry Tropical	Herbarium	2004	2018	Degraded	5.4	n.a.	47.4	n.a.	425074	74906	13.8185	357814	21108	345	315	313	313	308	282	190	0	312	25.7562	2.99282	93.9645	239	13.1029	1.875	66.0805
1169	Laurales	Siparunaceae	Siparuna guianensis Aubl.	Wet Tropical	Herbarium	2001	2018	Degraded	0.52	n.a.	7.38	n.a.	327798	2773	3.11259	269492	17788	325	84	82	80	70	50	12	0	81	9.15072	1.50685	41.1742	19	6.52876	1	21.7027
4967	Liliales	Liliaceae	Gagea peduncularis (C.Presl) Pascher	Temperate	Herbarium	1965	2006	n.a.	4.32	n.a.	n.a.	270	997716	1067	0.24075	845570	53703	285	70	70	69	61	47	12	0	69	3.64563	1.72581	8.85444	36	2.90576	1	6.42857
3941	Magnoliales	Degeneriaceae	Degeneria vitiensis L.W.Bailey & A.C.Sm.	Wet Tropical	Herbarium	1993	2018	Highly degraded	1.43	n.a.	42.8	n.a.	256754	4771	3.32731	214078	12909	328	145	142	140	112	87	35	0	141	6.95701	1.78342	21.9395	43	3.96226	1.34483	11.8144
3955	Magnoliales	Himantandraceae	Galbulimima belgraveana (F.Muell.) Sprague	Wet Tropical	Herbarium	2006	2018	Highly degraded	1.94	n.a.	53	n.a.	281356	907	0.974211	239082	12868	296	63	61	60	51	34	7	0	60	4.1012	1	10.5707	14	2.47384	1	7.0804
3715	Malpighiales	Achariaceae	Baileyoxylon lanceolatum C.T.White	Wet Tropical	Herbarium	1976	2001	Highly degraded	2.52	n.a.	19.8	255	838020	51509	10.5829	650528	56720	349	283	279	278	266	239	144	9	278	23.9058	1.82595	84.0444	212	12.0321	1	66.2191
5010	Malpighiales	Achariaceae	Carpotroche brasiliensis (Raddi) A.Gray	Seasonally Dry Tropical	Herbarium	2003	2018	Highly degraded	1.62	n.a.	61.8	319	1213688	153950	12.0842	982796	73694	350	339	339	339	334	322	269	1	312	47.0604	2.72533	192.755	274	26.4236	1.65591	123.131
4025	Malpighiales	Achariaceae	Grandidiera boivinii Jaub.	Seasonally Dry Tropical	Herbarium	2012	2018	Degraded	19.6	n.a.	9.52	528	897118	54748	3.73396	680356	66735	342	303	302	302	289	280	193	0	301	18.0005	2.02309	73.2313	252	14.8176	2.14468	104.476
5965	Malpighiales	Achariaceae	Hydnocarpus woodii Merr.	Unknown	Herbarium	1994	2018	Highly degraded	1.37	n.a.	30	428	1069078	273	0.399223	799032	83570	287	30	14	14	13	10	3	0	13	4.93102	1	21.4505	7	3.22843	1	9.06757
5005	Malpighiales	Achariaceae	Lindackeria paludosa (Benth.) Gilg	Wet Tropical	Herbarium	1994	2018	Degraded	1.97	n.a.	6.2	276	1055356	32180	3.15249	813428	74226	340	284	284	284	271	238	165	2	283	14.8859	1.64115	119.562	206	7.84683	2.05634	39.2168
4024	Malpighiales	Achariaceae	Lindackeria stipulata (Oliv.) Milne-Redh. & Sleumer	Seasonally Dry Tropical	Herbarium	2009	2018	Highly degraded	25	n.a.	16	570	1673378	242005	10.8101	1207412	142531	350	338	333	333	330	323	296	7	332	56.6242	3.03643	222.296	299	48.0617	3.40019	240.706
3500	Malpighiales	Achariaceae	Mayna odorata Aubl.	Wet Tropical	Herbarium	1962	2001	Highly degraded	2.62	n.a.	3.58	556	690582	110626	10.4293	500970	58460	345	330	328	328	324	316	274	0	327	28.7486	1.33967	98.1111	293	22.9358	1	94.1793
3598	Malpighiales	Achariaceae	Poggea alata Gürke	Wet Tropical	Silica dry	2004	2006	Degraded	1.44	n.a.	8.12	548	2382654	465609	11.8848	1726050	198521	349	345	345	345	344	339	317	7	344	97.3428	3.32588	392.261	315	78.7258	3.75327	371.82
1198	Malpighiales	Centroplacaceae	Bhesa archboldiana (Merr. & Perry) Ding Hou	Wet Tropical	Herbarium	2004	2018	Degraded	5.3	n.a.	6.57	n.a.	278900	29652	8.25959	236000	14010	342	324	319	319	309	294	223	6	318	10.5547	1.49792	50.7076	267	8.60113	1.66013	45.4602
2472	Malpighiales	Chrysobalanaceae	Afrolicania elaeosperma Mildbr.	Wet Tropical	Herbarium	1996	2012	Highly degraded	0.75	n.a.	19	369	1430938	159684	6.94447	1082954	103072	350	338	336	336	333	321	269	0	335	36.9735	3.27446	147.56	283	24.3918	2.10284	98.434
2467	Malpighiales	Chrysobalanaceae	Bafodeya benna (Scott-Elliot) Prance ex F.White	Seasonally Dry Tropical	Herbarium	1996	2012	Degraded	2.78	n.a.	31.8	552	2475412	392936	9.24238	1820560	200160	352	348	345	345	345	343	317	3	344	84.3115	3.46404	294.4	315	85.1034	4.36307	430.351
3568	Malpighiales	Chrysobalanaceae	Cordillera platycalyx (Cuatrec.) Sothers&Prance	Wet Tropical	Air dry	2011	2012	Degraded	0.47	n.a.	39	523	1481742	252360	9.59128	1098504	112438	352	343	340	340	339	333	296	1	339	51.2725	4.7735	341.519	305	38.6557	3.36957	221.963
7526	Malpighiales	Chrysobalanaceae	Dactyladenia scabrifolia (Hua) Prance & F.White	Wet Tropical	Herbarium	2006	2013	Degraded	23	n.a.	49	379	3922942	437279	6.36912	2793824	366202	350	336	331	330	330	323	279	1	330	92.1271	3.95643	453.878	293	61.1251	1.30769	323.351
3561	Malpighiales	Chrysobalanaceae	Grangeria porosa Boivin ex Baill.	Seasonally Dry Tropical	Herbarium	1994	2013	Degraded	0.66	n.a.	5.78	597	1299590	244987	10.1028	937358	102965	351	340	337	337	337	334	304	1	336	48.0486	3.80381	168.38	304	39.4473	3.66777	234.359
1212	Malpighiales	Chrysobalanaceae	Hirtella zanzibarica Oliv.	Seasonally Dry Tropical	Herbarium	2008	2013	Highly degraded	37.8	n.a.	29	514	2673780	456183	9.53908	1905604	226183	350	346	344	344	343	339	316	4	343	83.7547	3.84264	324.33	313	64.2672	3.17424	274.76
3206	Malpighiales	Chrysobalanaceae	Hunga gerontogea (Schltr.) Prance	Wet Tropical	Herbarium	2009	2010	High	1.11	n.a.	16	597	1304798	203595	8.81163	898358	118334	350	335	333	333	332	324	295	0	332	40.9889	2.55	155.456	299	33.1406	5.15476	136.489
1351	Malpighiales	Chrysobalanaceae	Kostermanthus robustus Prance	Wet Tropical	Herbarium	2005	2010	Degraded	0.85	n.a.	51.2	375	1404744	107576	4.91506	888792	160405	347	334	332	332	325	311	245	0	331	31.3814	2.92373	177.352	281	16.6943	1.71053	91.0595
7522	Malpighiales	Chrysobalanaceae	Magnistipula tamenaka (Capuron) F.White	Seasonally Dry Tropical	Herbarium	2000	2018	n.a.	1.2	n.a.	40	247	906440	90763	7.03268	703946	72233	347	319	316	315	303	279	181	0	315	30.0348	3.05319	138.894	245	13.7133	1.28302	122.4
1426	Malpighiales	Chrysobalanaceae	Maranthes corymbosa Blume	Wet Tropical	Silica dry	1996	2008	n.a.	1.04	n.a.	7.9	543	1323548	213021	9.04115	946172	111000	352	338	336	335	335	329	291	0	335	44.4167	4.05819	186.965	302	33.8375	2.77545	211.209
7523	Malpighiales	Chrysobalanaceae	Maranthes panamensis (Standl.) Prance & F.White	Wet Tropical	Herbarium	1994	2012	n.a.	1	n.a.	37	336	2346902	288117	7.0533	1761968	192389	346	331	329	328	327	312	262	0	328	69.4321	3.08735	329.922	287	47.5574	0	217.217
3205	Malpighiales	Chrysobalanaceae	Neocarya macrophylla (Sabine) Prance ex F.White	Seasonally Dry Tropical	Herbarium	2010	2010	High	2.58	n.a.	29.2	591	5095120	851171	9.17916	3553028	480182	353	347	344	344	344	343	334	5	343	164.581	8.46506	661.565	322	168.425	10.0422	1067.89
7525	Malpighiales	Chrysobalanaceae	Parinari excelsa Sabine	Wet Tropical	Herbarium	2010	2018	Highly degraded	19	n.a.	39	334	3998390	361360	6.0357	3016110	330273	350	335	334	334	330	317	260	0	333	89.9267	2	678.952	287	45.5108	1.98901	354.22
3611	Malpighiales	Chrysobalanaceae	Parinari occidentalis Prance	Wet Tropical	Silica dry	2008	2008	Degraded	0.95	n.a.	15.7	573	1556974	232864	8.35897	1113130	127545	352	340	338	338	337	331	301	0	337	46.1459	3.90509	176.075	307	34.825	3.0027	137.449
7524	Malpighiales	Chrysobalanaceae	Parinari parva Kosterm.	Wet Tropical	Herbarium	2008	2008	High	5	n.a.	42	362	4526272	595451	7.48605	3403856	371771	348	339	338	338	335	327	288	0	337	131.603	2.32014	737.775	301	81.0497	1.75728	545.022
3535	Malpighiales	Chrysobalanaceae	Parinariopsis licaniiflora (Sagot) Sothers & Prance	Wet Tropical	Herbarium	1997	2010	Degraded	0.21	n.a.	14	325	1240246	143893	7.74338	937932	88403	351	339	336	336	334	324	269	0	335	35.8562	2.20906	135.611	289	21.4558	1.94672	138.231
7507	Malpighiales	Euphorbiaceae	Chrozophora tinctoria (L.) A.Juss.	Subtropical	Herbarium	1975	2018	Highly degraded	88	n.a.	16	482	3506540	117248	2.87027	2593528	287789	346	316	310	309	304	286	211	6	309	32.8552	2.99252	155.231	264	23.3389	1.71429	180.267
7506	Malpighiales	Euphorbiaceae	Ditta myricoides Griseb.	Wet Tropical	Herbarium	1960	2018	Highly degraded	66	n.a.	21	443	1099946	36447	3.21279	800682	94286	333	236	233	233	225	207	123	6	232	17.8782	2.88996	77.422	175	11.7972	1.74458	53.1336
7505	Malpighiales	Euphorbiaceae	Droceloncia rigidifolia (Baill.) J.Léonard	Wet Tropical	Herbarium	2000	2006	Highly degraded	0.71	2.69	32	489	1183632	58263	2.99679	870880	98053	339	274	274	273	270	252	183	0	273	19.8472	3.65342	80.7048	228	14.9941	2.71318	65.2929
5557	Malpighiales	Euphroniaceae	Euphronia hirtelloides Mart.	Wet Tropical	Herbarium	1996	2018	Highly degraded	0.97	6.67	5.76	213	199222	1363	2.22817	158994	11582	303	88	86	82	69	46	11	0	85	3.96827	1.29412	10.1487	19	1.44264	1	2.9955
3959	Malpighiales	Irvingiaceae	Irvingia gabonensis (Aubry-Lecomte ex O'Rorke) Baill.	Wet Tropical	Silica dry	2014	2018	Degraded	158	n.a.	16.5	n.a.	743954	156421	16.5694	472730	78530	352	340	339	339	337	327	291	15	338	41.2671	3.35358	201.28	302	33.0275	2.64128	161.128
230	Malpighiales	Lophopyxidaceae	Lophopyxis maingayi Hook.f.	Wet Tropical	Herbarium	1978	2018	Degraded	5.52	n.a.	37.4	n.a.	432236	49765	7.35964	361136	23150	343	331	330	330	324	316	251	0	329	15.4778	1.58745	56.0097	279	12.4911	1.6087	47.8381
1314	Malpighiales	Peraceae	Clutia ericoides Thunb.	Subtropical	Silica dry	2003	2003	Degraded	1.77	n.a.	51	n.a.	869460	3934	0.652934	679588	49224	319	153	149	147	133	115	61	0	148	4.80943	1	16.6118	87	3.66529	1	10.1648
7528	Malpighiales	Salicaceae	Oncoba ngounyensis (Pellegr.) S. Hul	Wet Tropical	Herbarium	2012	2018	Highly degraded	1.5	0.78	7.6	445	2916024	47058	1.37355	2106448	259843	347	299	296	296	291	278	194	0	295	17.1098	1.85498	143.257	240	8.17122	1.10805	57.3636
7529	Malpighiales	Salicaceae	Oncoba ngounyensis (Pellegr.) S. Hul	Wet Tropical	Herbarium	2012	2018	Degraded	0.56	2.1	6.2	419	1880160	148	0.122011	1365478	160939	238	13	6	6	6	4	0	0	5	5.62391	3.52342	7.5296	2	6.5299	6.17391	6.88588
3939	Malvales	Cistaceae	Pakaraimaea dipterocarpacea Maguire & P.S.Ashton	Wet Tropical	Herbarium	2012	2018	Degraded	0.19	n.a.	1.07	n.a.	12194	177	12.7112	9866	756	146	4	4	4	3	1	0	0	3	22.4058	5.40789	45.497	1	56.4466	56.4466	56.4466
4810	Malvales	Dipterocarpaceae	Dipterocarpus borneensis Slooten	Wet Tropical	Herbarium	2009	2018	n.a.	4.22	n.a.	2.19	n.a.	99716	373	9.17606	80210	6463	303	34	34	34	29	22	10	0	33	3.20147	1.11304	11.6108	13	1.94401	1	3.425
4811	Malvales	Dipterocarpaceae	Dryobalanops beccarii Dyer	Wet Tropical	Herbarium	2010	2018	n.a.	0.22	n.a.	14	n.a.	89562	2048	10.0545	72926	5251	324	82	82	82	75	56	9	0	81	6.66939	1.37089	21.1948	12	3.10615	1	6.70455
4812	Malvales	Dipterocarpaceae	Hopea sangal Korth.	Wet Tropical	Herbarium	1993	2018	n.a.	1.58	n.a.	11.6	n.a.	225640	2882	6.30961	178336	15459	325	82	81	77	60	33	2	0	80	12.1246	1.66364	87.9745	7	8.51034	2	23.067
4813	Malvales	Dipterocarpaceae	Shorea guiso Blume	Wet Tropical	Herbarium	2011	2018	n.a.	0.41	n.a.	0.82	n.a.	21582	59	5.9911	16996	1467	264	9	7	7	6	2	0	0	6	2.50824	1	5.17227	4	1.48597	1	2.00571
4814	Malvales	Dipterocarpaceae	Upuna boreensis Symington	Wet Tropical	Herbarium	1976	2018	n.a.	1.24	n.a.	17.6	n.a.	490458	15605	8.22211	411996	24539	338	148	148	147	130	96	28	0	147	24.5582	2.55849	119.032	24	8.5968	1.72807	44.6906
4302	Myrtales	Alzateaceae	Alzatea verticillata Ruiz & Pav.	Seasonally Dry Tropical	Herbarium	2004	2004	Degraded	5.28	n.a.	68.7	n.a.	787856	17373	1.72925	646778	42404	331	239	238	237	232	200	119	3	237	8.78077	2.11628	25.0047	172	6.8429	1.19298	20.8241
4843	Myrtales	Combretaceae	Combretum Loefl.	Seasonally Dry Tropical	Herbarium	2009	2018	Highly degraded	65.8	n.a.	25.8	560	753108	18112	1.80346	435676	89851	328	254	254	253	236	219	122	0	253	9.92582	1.82024	41.8004	179	8.16696	1.45714	42.8115
4844	Myrtales	Combretaceae	Combretum Loefl.	Seasonally Dry Tropical	Herbarium	2009	2018	Highly degraded	32	n.a.	16.1	326	864584	14337	1.38703	550570	90168	330	240	236	235	220	188	101	0	235	9.29014	1	43.5	152	7.04366	1	38.0785
4853	Myrtales	Combretaceae	Combretum Loefl.	Seasonally Dry Tropical	Herbarium	2008	2018	Highly degraded	67.6	n.a.	22	529	641938	10267	1.34764	354030	83559	316	220	216	215	204	175	84	0	215	7.44477	1.88462	22.5577	137	6.15637	1.04615	28.2513
4854	Myrtales	Combretaceae	Combretum Loefl.	Seasonally Dry Tropical	Herbarium	2005	2018	Highly degraded	26.8	n.a.	8.46	651	505858	9415	1.52869	251594	73566	325	200	197	195	186	161	88	0	196	7.27895	2.40034	24.6464	136	6.87705	2.04339	28.5131
7538	Myrtales	Combretaceae	Combretum farinosum Kunth	Seasonally Dry Tropical	Herbarium	1937	2018	Highly degraded	28	n.a.	20	303	2361284	31533	0.878971	1755380	221283	334	281	279	277	264	242	131	0	278	13.713	1.94175	59.8515	203	7.96494	1.21986	35.6021
4909	Myrtales	Combretaceae	Combretum goldieanum F.Muell.	Wet Tropical	Herbarium	2008	2018	Highly degraded	98.2	n.a.	12	582	960436	34046	2.27355	549238	116457	331	282	280	278	273	249	166	1	279	14.0922	2.84314	52.0536	230	12.167	2.46796	56.6735
3858	Myrtales	Combretaceae	Combretum grandidieri Drake	Seasonally Dry Tropical	Herbarium	1985	2008	Highly degraded	9.44	n.a.	20	472	1156922	52872	2.75688	902978	74531	335	306	304	304	293	268	183	0	303	17.0678	3.10806	106.474	235	11.4439	2.28395	49.8963
2479	Myrtales	Combretaceae	Combretum grandidieri Drake	Seasonally Dry Tropical	Herbarium	1985	2008	Highly degraded	9.44	n.a.	20	472	991432	29767	2.15365	641602	99692	333	295	291	291	281	247	151	0	290	12.8846	2.03091	77.548	217	10.7505	1	54.5514
7543	Myrtales	Combretaceae	Combretum latialatum Engl.	Wet Tropical	Herbarium	1963	2018	Highly degraded	47	2.8	14	257	1052482	7142	0.663194	815644	93103	310	194	192	189	158	123	54	0	191	7.21092	1.96133	26.2543	81	3.12974	1	8.49541
7544	Myrtales	Combretaceae	Combretum mellifluum Eichler	Seasonally Dry Tropical	Herbarium	1996	2018	Highly degraded	65	n.a.	46	283	1895672	16255	0.693633	1437492	163865	328	228	227	226	206	177	91	0	226	10.2285	1.31174	59.1473	148	5.25689	1	34.061
7541	Myrtales	Combretaceae	Combretum monetaria Mart.	Seasonally Dry Tropical	Herbarium	1974	2018	Highly degraded	103	n.a.	31	267	2931992	67320	1.80137	2233390	255877	342	304	299	299	287	267	163	0	298	23.9416	2.77656	135.477	225	10.1555	1.64045	59.9876
4907	Myrtales	Combretaceae	Combretum mucronatum Schumach. & Thonn.	Wet Tropical	Silica dry	1995	2006	High	0.61	n.a.	25.8	658	655648	26469	2.89622	317976	98948	342	271	270	268	260	239	159	2	269	12.2056	2.06725	54.1942	210	10.2889	2.47894	43.8869
5208	Myrtales	Combretaceae	Combretum sundaicum Miq.	Wet Tropical	Herbarium	1995	2018	Highly degraded	103	n.a.	31	365	3725306	124586	2.12922	2807020	315504	345	318	317	315	301	287	194	0	316	36.5832	1.6386	165.793	242	21.5562	2.02532	111.818
5209	Myrtales	Combretaceae	Combretum tetralophum C.B.Clarke	Wet Tropical	Herbarium	1976	2018	Highly degraded	57	n.a.	10	170	774656	240	0.139029	552634	86888	242	19	18	18	17	9	0	0	17	4.2404	2.65591	8.23041	2	1.75912	1.21212	2.30612
2940	Myrtales	Combretaceae	Conocarpus erectus L.	Wet Tropical	Silica dry	2008	2018	Degraded	2.06	n.a.	47	470	11613480	225633	1.24759	6985092	1292674	351	336	335	334	332	315	238	0	334	64.1749	3.82751	298.235	279	47.1502	2.97431	318.336
3867	Myrtales	Combretaceae	Conocarpus erectus L.	Wet Tropical	Silica dry	2008	2018	Degraded	2.06	n.a.	47	470	4881310	118221	1.37115	3738396	336095	343	321	320	319	316	296	215	0	319	31.4837	3.24471	120.083	258	21.5575	3.15359	122.882
7534	Myrtales	Combretaceae	Conocarpus lancifolius Engl.	Seasonally Dry Tropical	Herbarium	1988	2018	Highly degraded	45	n.a.	42	302	3410348	31789	0.630874	2570586	308143	336	290	287	286	265	236	126	0	286	13.9649	2.53383	67.6604	189	7.69393	1.64407	25.9429
3730	Myrtales	Combretaceae	Dansiea elliptica Byrnes	Seasonally Dry Tropical	Herbarium	2009	2018	n.a.	2.6	n.a.	59	430	4691224	79075	1.54682	2931088	495577	345	321	317	316	303	281	193	9	316	27.1487	0.623431	217.438	232	20.0945	2.63959	124.2
3862	Myrtales	Combretaceae	Dansiea elliptica Byrnes	Seasonally Dry Tropical	Herbarium	2009	2018	n.a.	2.6	n.a.	59	430	993460	24716	1.92569	754800	69439	332	274	272	269	257	234	138	0	271	10.5141	1.67641	54.3567	190	7.81148	1.68222	39.5661
7535	Myrtales	Combretaceae	Laguncularia racemosa (L.) C.F.Gaertn.	Seasonally Dry Tropical	Herbarium	2007	2018	Highly degraded	0.3	n.a.	54	326	1927526	122266	3.81826	1499742	146894	344	313	311	308	299	270	176	0	310	46.3836	2.75097	207.377	226	28.4777	1	134.035
3669	Myrtales	Combretaceae	Laguncularia racemosa (L.) C.F.Gaertn.	Seasonally Dry Tropical	Silica dry	2007	2018	Highly degraded	1.46	n.a.	26	263	1005846	5537	0.911372	640704	100218	324	134	131	128	100	74	19	0	130	9.87561	2.16912	36.2854	45	5.30931	1.94545	13.1273
3865	Myrtales	Combretaceae	Laguncularia racemosa (L.) C.F.Gaertn.	Seasonally Dry Tropical	Silica dry	2007	2018	Highly degraded	1.46	n.a.	26	263	124858	826	1.44724	96036	8189	275	55	54	53	44	31	3	0	53	4.02015	1.37037	6.89971	13	2.28326	1.01818	3.52381
7533	Myrtales	Combretaceae	Lumnitzera littorea (Jack) Voigt	Wet Tropical	Herbarium	1988	2018	Highly degraded	17	0.5	42	352	2698824	63592	1.48116	2084168	209351	340	312	308	307	293	273	169	0	307	21.9528	3.7019	89.0808	234	12.9838	1.52713	57.9095
7545	Myrtales	Combretaceae	Macropteranthes montana (F.Muell.) F.Muell. ex Benth.	Unknown	Herbarium	1977	2018	Highly degraded	55	n.a.	7.4	349	3433380	25484	0.641642	2387666	393262	335	289	285	283	261	232	135	0	284	11.621	1	48.5758	172	7.29714	1.14286	41.1548
3729	Myrtales	Combretaceae	Macropteranthes montana (F.Muell.) F.Muell. ex Benth.	Unknown	Silica dry	2009	2018	n.a.	1.22	n.a.	3.18	555	161168	1554	1.86141	89938	19833	300	75	73	72	68	57	31	0	72	4.26899	1	10.7573	36	3.85441	1	15.0631
3886	Myrtales	Combretaceae	Meiostemon tetrandrus (Exell) Exell & Stace	Seasonally Dry Tropical	Silica dry	2013	2018	Degraded	0.47	n.a.	111.3	n.a.	798032	32056	3.49585	651064	47534	334	271	268	264	240	211	111	0	267	16.9506	1.5671	52.6592	173	11.9163	2.03175	50.6203
3857	Myrtales	Combretaceae	Strephonema mannii Hook.f.	Wet Tropical	Silica dry	2001	2006	Degraded	0.76	2.8	45	602	1580642	100798	13.6438	918434	215853	344	333	329	329	322	305	228	1	317	24.8385	3.40264	108.786	271	17.4808	2	79.2486
2694	Myrtales	Combretaceae	Strephonema mannii Hook.f.	Wet Tropical	Silica dry	2001	2006	Degraded	0.76	n.a.	45	602	526386	24111	3.48053	241002	84936	332	273	272	271	265	244	163	0	271	10.9794	1.92265	38.7704	211	9.47228	2.41857	33.7397
5210	Myrtales	Combretaceae	Terminalia ankaranensis Capuron	Wet Tropical	Herbarium	1962	2018	Highly degraded	18	2.8	62	399	5833372	122551	1.26309	4217874	552039	344	320	319	318	311	285	207	0	318	33.9707	3.07229	161.325	257	19.7651	1.6943	123.585
7539	Myrtales	Combretaceae	Terminalia aridicola Domin	Seasonally Dry Tropical	Herbarium	1971	2018	Highly degraded	1.07	n.a.	26	246	397396	2980	1.31934	279636	42690	260	68	68	64	47	23	2	0	67	13.318	2.13205	48.2492	2	46.8484	11.9817	81.7152
7542	Myrtales	Combretaceae	Terminalia carpentariae C.T.White	Seasonally Dry Tropical	Herbarium	1972	2018	Highly degraded	21	1.5	45	389	2800986	38826	0.860126	2084376	244289	339	292	292	291	279	257	153	0	291	14.7402	2.26757	58.4872	220	9.22123	2	44.4336
7536	Myrtales	Combretaceae	Terminalia dhofarica (A.J.Scott) Gere & Boatwr.	Desert and Dry Shrubland	Herbarium	2006	2018	Highly degraded	76	n.a.	42	282	3010774	19107	0.527406	2150930	310784	326	247	244	240	225	196	106	0	243	10.2579	1.00847	55.6221	162	4.9933	1.02679	25.1472
7540	Myrtales	Combretaceae	Terminalia engleri Gere & Boatwr.	Seasonally Dry Tropical	Herbarium	2003	2018	Highly degraded	35	n.a.	53	283	1581832	26166	1.08893	1204306	129446	326	275	270	268	257	232	126	1	269	11.8828	1.89752	79.3844	191	7.17298	1.37879	24.8354
7547	Myrtales	Combretaceae	Terminalia zeylanica Van Heurck & Müll.Arg.	Wet Tropical	Herbarium	1975	2018	Highly degraded	0.46	n.a.	24	402	54802	n.a.	0.395971	39988	4980	84	1	0	0	0	0	0	0	n.a.	n.a.	n.a.	n.a.	n.a.	n.a.	n.a.	n.a.
5866	Myrtales	Lythraceae	Cuphea viscosissima Jacq.	Temperate	Herbarium	1994	2018	Degraded	4.57	n.a.	5.6	360	650396	22784	3.10411	272152	91983	330	259	257	257	242	221	136	9	256	10.6241	2.11243	42.4522	202	7.8331	1.45283	24.503
6775	Myrtales	Lythraceae	Duabanga grandiflora (DC.) Walp.	Wet Tropical	Herbarium	1998	2018	Highly degraded	37	n.a.	30	266	3613954	87138	1.97161	2700076	308887	344	312	309	309	302	291	229	18	308	24.7511	3.18431	104.685	257	15.0365	2.14216	77.6311
6778	Myrtales	Lythraceae	Lagerstroemia indica L.	Subtropical	Herbarium	1998	2018	Highly degraded	62	n.a.	7.9	279	1727634	56817	2.5146	1334608	136459	339	313	311	311	300	281	178	4	310	18.5737	2.86533	77.4959	244	10.7018	1.15385	38.6494
5864	Myrtales	Lythraceae	Lourtella resinosa S.A. Graham, Baas & Tobe	Desert and Dry Shrubland	Silica dry	2011	2018	Degraded	9.6	n.a.	59	345	4165034	151070	2.38591	1709676	583416	344	327	324	324	320	311	238	1	323	41.2612	3.43551	162.046	275	22.9066	1.85156	127.364
5867	Myrtales	Lythraceae	Pehria compacta (Rusby) Sprague	Wet Tropical	Silica dry	2012	2018	Degraded	23	n.a.	4.75	494	2512002	42829	1.96664	1010034	367859	344	303	300	297	291	266	178	20	299	15.1782	1.20413	73.4635	234	11.1047	2.22814	81.4159
6779	Myrtales	Lythraceae	Physocalymma scaberrimum Pohl	Wet Tropical	Herbarium	2012	2018	Highly degraded	10	n.a.	30	353	1811222	29603	1.09777	1369834	146712	331	241	240	239	233	209	123	0	239	15.7062	2.14558	86.5727	172	7.28574	1.30303	53.5089
5859	Myrtales	Lythraceae	Trapa natans L.	Temperate	Herbarium	2004	2018	Degraded	36	n.a.	10	450	465810	16128	2.85481	151980	85938	323	228	228	227	216	189	105	1	227	9.16686	2.40323	30.1157	174	6.79934	1.12632	23.913
6782	Myrtales	Melastomataceae	Acanthella sprucei Benth. & Hook. f.	Unknown	Herbarium	1977	2018	Highly degraded	12	n.a.	57	313	744046	26841	2.28709	565760	60400	324	254	247	246	236	211	115	0	246	14.171	2.67227	66.498	194	10.2162	1.43836	58.4167
6259	Myrtales	Melastomataceae	Acisanthera quadrata Pers.	Unknown	Herbarium	2002	2018	n.a.	n.a.	n.a.	16	360	1619046	42124	2.60542	1248452	110590	338	289	280	280	272	250	160	10	279	16.1324	2.15075	78.3922	231	12.1061	1.85311	55.3054
6272	Myrtales	Melastomataceae	Adelobotrys adscendens (Sw.) Triana	Unknown	Silica dry	2013	2018	Highly degraded	2.28	10	31	410	3699526	65735	1.39829	2700516	328959	333	290	287	287	274	261	184	4	286	23.0071	3.10245	147.653	241	18.0963	1.7	113.213
6783	Myrtales	Melastomataceae	Allomorphia Blume	Unknown	Herbarium	2008	2018	Highly degraded	3.4	n.a.	20	285	469412	2561	0.753922	360622	37093	284	117	115	113	95	71	27	0	114	4.68063	1	12.9717	47	3.23654	1.07031	10.45
6784	Myrtales	Melastomataceae	Amphorocalyx rupestris H. Perrier	Unknown	Herbarium	1999	2018	Highly degraded	23	n.a.	44	273	2396330	23684	1.36947	1802796	217945	329	280	273	272	232	193	101	2	272	13.1293	1.9867	65.2254	155	7.43436	1.03409	45.4331
6785	Myrtales	Melastomataceae	Anerincleistus hirsutus Korth.	Unknown	Herbarium	2008	2018	Degraded	1.55	n.a.	5.1	297	584194	1404	0.566079	443592	47634	158	16	12	10	6	5	1	0	11	59.9607	7	145.392	2	51.1433	32.9398	69.3469
6260	Myrtales	Melastomataceae	Appendicularia thymifolia (Bonpl.) DC.	Unknown	Silica dry	2014	2018	Highly degraded	3.8	n.a.	31	373	3980848	217916	3.07681	2964310	331481	342	313	309	309	304	293	232	0	308	61.9538	2.43066	376.329	269	52.4868	1.64444	399.11
6786	Myrtales	Melastomataceae	Astronidium pickeringii (A. Gray) Christoph.	Unknown	Herbarium	2001	2018	Highly degraded	8.7	n.a.	13	296	925138	33149	2.75472	727388	67427	333	278	274	272	253	229	109	1	273	15.2896	1.14231	343.144	208	10.6879	1.46	185.179
6787	Myrtales	Melastomataceae	Barthea barthei (Hance ex Benth.) Krasser	Unknown	Herbarium	2005	2018	Highly degraded	28	n.a.	28	324	1421212	63520	4.25925	1090064	112305	336	305	294	294	278	247	157	4	293	24.607	1.96089	128.066	226	19.6029	1.896	76.4852
6789	Myrtales	Melastomataceae	Bredia sinensis (Diels) H.L. Li	Unknown	Herbarium	2005	2018	Degraded	5.4	n.a.	52	349	1362484	47747	3.14352	1047046	103643	341	280	274	272	258	236	133	0	273	20.8156	2.66538	114.6	217	16.2059	2.04918	109.221
6790	Myrtales	Melastomataceae	Calvoa monticola A. Chev. ex Hutch. & Dalziel	Unknown	Herbarium	2008	2018	Degraded	4.71	n.a.	40	301	99964	654	1.48453	74706	9007	243	44	43	41	30	23	7	0	41	4.12364	1	7.74419	13	2.68744	1.01087	5.95604
6285	Myrtales	Melastomataceae	Calycogonium revolutum Alain	Unknown	Silica dry	2013	2018	Highly degraded	14	n.a.	16	350	1318366	85322	4.01907	973102	114055	338	296	296	294	286	272	181	0	295	30.1139	2.06733	195.37	250	23.212	2.06931	134.103
6274	Myrtales	Melastomataceae	Centronia laurifolia D. Don	Unknown	Silica dry	2010	2018	Degraded	4.25	n.a.	54	414	2712876	87856	3.55906	2018090	197863	345	315	309	309	302	284	198	25	308	26.7071	2.6623	141.809	266	22.606	1.14151	231.067
6792	Myrtales	Melastomataceae	Cincinnobotrys felicis (A. Chev.) Jacq.-Fél.	Unknown	Herbarium	2016	2018	Highly degraded	19	n.a.	43	43	1313272	37804	2.43438	991464	109143	329	284	279	278	255	225	132	4	278	16.3554	2.61111	120.247	218	11.9191	1.3662	60.973
6793	Myrtales	Melastomataceae	Creochiton ledermannii Mansf.	Unknown	Herbarium	1966	2018	Degraded	3.58	n.a.	9.5	279	27678	1007	10.5896	21586	1992	26	1	1	0	0	0	0	0	n.a.	n.a.	n.a.	n.a.	n.a.	n.a.	n.a.	n.a.
6794	Myrtales	Melastomataceae	Dalenia beccariana Ridl. ex Nayar	Wet Tropical	Herbarium	1964	2018	Highly degraded	0.67	1.8	5.2	342	553352	456	0.119996	427628	40298	105	6	5	4	3	2	0	0	4	53.6255	5.68872	141.469	1	38.2806	38.2806	38.2806
6796	Myrtales	Melastomataceae	Dicellandra barteri Hook. f.	Unknown	Herbarium	2013	2018	Highly degraded	31	n.a.	61	376	1943522	62928	3.23392	1469012	153992	340	299	295	294	277	258	166	12	294	20.5983	1.35786	1001.99	239	15.7793	1.6125	677.301
7054	Myrtales	Melastomataceae	Dionycha bojeri Naudin	Unknown	Herbarium	1988	2018	Highly degraded	85	n.a.	6.9	270	1404490	14156	1.45078	1070998	125432	322	243	240	236	202	162	66	1	239	10.2641	1.11573	80.3508	134	6.02077	1	19.5444
6263	Myrtales	Melastomataceae	Ernestia maguirei Wurdack	Unknown	Herbarium	2001	2018	n.a.	11	n.a.	48	401	2421156	113619	2.70933	1570688	254437	337	299	297	297	289	280	214	2	296	36.8911	2.72848	233.523	260	30.2978	2.59494	176.787
7058	Myrtales	Melastomataceae	Fordiophyton faberi Stapf	Unknown	Herbarium	2005	2018	Highly degraded	2.92	n.a.	24	284	1528876	33450	4.20001	1187304	120756	295	103	101	94	62	37	6	0	99	106.363	3	520.674	30	73.9137	2.93846	432.241
6275	Myrtales	Melastomataceae	Graffenrieda cucullata (Triana) L.O. Williams	Unknown	Silica dry	2012	2018	Degraded	14	n.a.	15	410	1591792	65902	3.97357	1170446	121325	343	305	293	292	282	266	190	15	292	20.8976	2.40329	106.521	247	18.6121	1.92414	106.29
6337	Myrtales	Melastomataceae	Gravesia setifera H. Perrier	Unknown	Silica dry	2016	2018	Highly degraded	12	n.a.	13	209	1270542	640	0.156783	956722	91746	251	45	45	43	31	17	4	0	44	4.90239	2.06364	14.099	6	4.66964	1.61404	11.6196
7061	Myrtales	Melastomataceae	Kendrickia walkeri Hook. f.	Unknown	Herbarium	1971	2018	Degraded	0.73	1.12	1.83	218	364430	105	0.715364	257714	41190	134	5	5	4	3	1	0	0	4	11.6885	3	27.1495	n.a.	n.a.	n.a.	n.a.
7062	Myrtales	Melastomataceae	Lijndenia procteri (A. Fern. & R. Fern.) Borhidi	Unknown	Herbarium	2002	2018	Highly degraded	3.55	n.a.	38	273	1049790	29757	2.45497	827034	80800	334	249	244	241	202	156	66	0	243	21.2421	2.04781	102.631	102	8.58504	1	45.5185
7063	Myrtales	Melastomataceae	Macrolenes stellulata Bakh.f.	Wet Tropical	Herbarium	1994	2018	Degraded	5.3	n.a.	10	354	5246456	162070	2.05041	3835408	525530	79	3	3	3	1	0	0	0	2	7369.1	7079.93	7658.27	n.a.	n.a.	n.a.	n.a.
7064	Myrtales	Melastomataceae	Mallophyton chimantense Wurdack	Unknown	Herbarium	1986	2018	Degraded	0.68	n.a.	25	282	193974	144	0.487694	146528	17071	204	11	11	10	7	3	1	0	10	4.8314	3	8	n.a.	n.a.	n.a.	n.a.
6239	Myrtales	Melastomataceae	Melastoma sanguineum Sims	Unknown	Silica dry	1999	2018	Highly degraded	3.67	n.a.	43	318	628890	12853	1.7771	491268	41341	321	224	222	219	204	168	82	0	221	8.52834	2.7401	35.8031	161	6.24324	1	24.0244
7065	Myrtales	Melastomataceae	Melastomastrum theifolium A. Fern. & R. Fern.	Unknown	Herbarium	2006	2018	Highly degraded	34	n.a.	26	361	1912140	59551	2.39465	1434842	158471	340	286	279	278	268	256	182	13	278	21.6598	2.27215	102.016	236	18.4206	1.7993	110.588
6308	Myrtales	Melastomataceae	Miconia setulosa Cogn.	Unknown	Silica dry	2011	2018	Highly degraded	8.6	n.a.	8.4	363	842260	39542	2.91537	595268	81123	327	259	258	257	252	234	159	0	257	15.5389	3.08516	62.7146	218	12.3291	2.27835	66.0421
7066	Myrtales	Melastomataceae	Neblinanthera cumbrensis Wurdack	Unknown	Herbarium	1966	2018	Highly degraded	0.92	1.4	10	356	1123040	1423	0.218692	846166	97355	186	39	32	28	16	10	1	0	31	21.8692	4	58.2605	8	9.88458	3.87342	21.1333
7067	Myrtales	Melastomataceae	Neodriessenia scorpioidea M.P.Nayar	Unknown	Herbarium	1991	2018	Highly degraded	13	n.a.	22	259	978694	14724	1.34485	713360	91770	325	210	204	204	193	168	102	0	203	9.53698	3.401	39.5661	138	6.34644	1.64474	33.72
6344	Myrtales	Melastomataceae	Ochthephilus repentinus Wurdack	Unknown	Silica dry	2016	2018	Highly degraded	2.64	n.a.	21	393	1608470	29737	1.16657	1301436	93052	327	250	244	243	234	215	135	0	243	14.9229	3.55351	57.7148	202	11.6885	1.73718	51.8764
7069	Myrtales	Melastomataceae	Oxyspora paniculata (D. Don) DC.	Unknown	Herbarium	1989	2018	Degraded	3.31	n.a.	63	346	532112	119	0.175715	405572	42050	189	8	7	7	6	2	0	0	6	6.6925	4.05282	9.72308	1	6.35065	6.35065	6.35065
7070	Myrtales	Melastomataceae	Pachycentria constricta Blume	Unknown	Herbarium	1990	2018	Highly degraded	4.33	n.a.	8.9	357	1007158	2129	0.2794	738056	90968	169	30	23	18	12	5	1	0	22	35.9873	7	135.053	2	31.027	9.64384	52.4101
7071	Myrtales	Melastomataceae	Plethiandra robusta Nayar	Unknown	Herbarium	1984	2018	Highly degraded	5.3	n.a.	5.2	254	599720	12171	2.12666	461816	51369	318	220	215	209	181	134	53	0	214	10.0818	1.79769	43.9864	108	5.76678	1	20.0215
7532	Myrtales	Melastomataceae	Poteranthera pusilla Bong.	Unknown	Herbarium	2013	2018	Highly degraded	1.86	n.a.	16	342	1026382	29892	1.78345	760642	90003	322	242	237	235	225	202	106	2	236	16.5524	3.38202	87.2597	182	12.6319	1.88	69.8519
7073	Myrtales	Melastomataceae	Pseudodissochaeta septentrionalis (W.W.Sm.) Nayar	Unknown	Herbarium	1970	2018	Highly degraded	4.09	n.a.	35	287	684246	87	0.128755	545738	47107	134	8	2	2	1	0	0	0	1	14.4658	14.4658	14.4658	n.a.	n.a.	n.a.	n.a.
7074	Myrtales	Melastomataceae	Pternandra multiflora Cogn.	Unknown	Herbarium	1989	2018	Highly degraded	3.59	n.a.	2.14	244	812766	5554	1.97228	645864	59601	272	48	48	46	29	15	3	0	47	39.2164	1.54386	166.258	4	19.545	8.86517	40.9416
7075	Myrtales	Melastomataceae	Quipuanthus epipetricus Michelang. & C. Ulloa	Unknown	Herbarium	1996	2018	Highly degraded	2.2	n.a.	22	241	1323024	6913	0.585855	995542	121603	308	144	139	137	109	70	25	0	138	10.7079	2	41.1749	46	6.25651	1	36.3
7076	Myrtales	Melastomataceae	Rousseauxia dionychoides (Cogn.) Jacq.-Fél.	Unknown	Herbarium	2006	2018	Highly degraded	41	n.a.	4.61	285	2010110	32033	2.09655	1548462	169095	335	288	282	281	245	211	107	4	281	15.6016	1.45968	146.741	188	10.2359	1.53719	53.3902
6246	Myrtales	Melastomataceae	Schwackaea cupheoides (Benth.) Cogn.	Unknown	Silica dry	2012	2018	Degraded	8.5	n.a.	20	397	1524580	69494	3.08892	1172176	98541	333	287	283	282	268	255	193	9	282	24.1866	2.78692	92.6242	243	21.8969	1.8363	125.129
6339	Myrtales	Melastomataceae	Sonerila cantonensis Stapf	Unknown	Silica dry	2016	2018	Degraded	0.74	n.a.	34	283	651566	19048	2.17031	537532	33944	310	237	234	233	221	200	98	0	233	10.6449	2.96599	38.878	178	7.96482	1	32.3328
7077	Myrtales	Melastomataceae	Spathandra blakeoides (G. Don) Jacq.-Fél.	Unknown	Herbarium	2000	2018	Degraded	5.2	n.a.	12	222	535506	1350	0.671888	424338	40443	275	43	42	42	34	23	8	0	41	8.62673	1	61.1357	4	4.97285	1.04255	14.3488
7078	Myrtales	Melastomataceae	Sporoxeia sciadophila W.W. Sm.	Unknown	Herbarium	1962	2018	Highly degraded	48	n.a.	5.2	262	383248	2542	0.866802	295206	30414	302	86	84	82	65	53	13	0	83	6.48406	1.37143	15.1699	35	4.5376	1	9.05643
7079	Myrtales	Melastomataceae	Tateanthus duidae Gleason	Unknown	Herbarium	1974	2018	Degraded	2.29	n.a.	14	317	400658	3615	1.15859	304324	32806	265	97	94	88	63	32	5	0	93	12.094	1.7457	62.0937	19	8.17108	2.17	20.2857
6256	Myrtales	Melastomataceae	Tibouchinopsis mirabilis Brade & Markgr.	Unknown	Silica dry	2010	2018	Highly degraded	2.12	n.a.	2.24	378	1146368	25486	2.22712	843182	93345	331	266	263	262	245	223	135	8	262	11.8625	1.12727	80.8571	206	9.37609	1	64.0116
6342	Myrtales	Melastomataceae	Triolena amazonica (Pilg.) Wurdack	Unknown	Silica dry	2009	2018	Highly degraded	5.1	n.a.	49	385	1991314	60531	1.86746	1590284	121807	342	292	286	284	271	258	171	0	285	22.6603	3.24927	127.675	241	17.3288	1	99.828
6225	Myrtales	Melastomataceae	Wurdastom hexamera (Wurdack) B. Walln.	Unknown	Silica dry	2011	2018	n.a.	n.a.	n.a.	31	399	1384440	76419	3.41315	992590	112288	339	295	292	290	279	264	195	1	291	25.456	2.60791	132.635	251	21.7412	1.46237	126.983
7087	Myrtales	Myrtaceae	Allosyncarpia ternata S.T.Blake	Desert or Dry Shrubland	Herbarium	1985	2018	Degraded	8.3	n.a.	15	257	2914784	8335	0.409704	2080748	246742	326	211	209	203	183	144	75	0	206	6.72829	1	46.4217	109	2.73591	1	13.463
7499	Myrtales	Myrtaceae	Amomyrtella guili (Speg.) Kausel	Subtropical	Herbarium	2017	2018	Degraded	30	n.a.	87	427	1932262	75226	2.26325	1463242	150236	345	308	304	304	302	286	208	0	303	21.3168	2.965	150.855	254	14.0148	2.27957	59.4367
5493	Myrtales	Myrtaceae	Amomyrtus meli (Phil.) D.Legrand & Kausel	Subtropical	Herbarium	1996	2005	Highly degraded	61	n.a.	21	360	1047180	21086	1.55236	822714	75400	338	259	258	256	246	213	108	0	257	9.49821	1.22494	57.0855	178	6.10538	1.53398	26.1815
7089	Myrtales	Myrtaceae	Angophora euryphylla (L.A.S.Johnson ex G.J.Leach) L.A.S.Johnson & K.D.Hill	Subtropical	Herbarium	2005	2018	Degraded	33	n.a.	48	413	1044822	89932	5.50055	701910	106241	344	318	317	316	308	296	206	0	316	24.9937	2.40957	106.795	262	15.5985	2.01471	100.563
5539	Myrtales	Myrtaceae	Archirhodomyrtus Burret	Unknown	Silica dry	2015	2016	Degraded	2.82	4.5	6.3	340	581240	65074	7.38783	459714	36814	340	320	317	316	311	291	210	0	316	18.3746	2.12935	142.993	253	11.0512	1.81818	50.619
7090	Myrtales	Myrtaceae	Arillastrum gummiferum (Brongn. & Gris) Pancher ex Baill.	Wet Tropical	Herbarium	1991	2018	Highly degraded	1.46	n.a.	14	328	3616898	47963	1.00069	2721268	305063	344	294	290	288	280	258	160	0	289	17.6256	1.47046	108.938	222	8.76421	1	77.9081
7502	Myrtales	Myrtaceae	Astartea fascicularis (Labill.) A.Cunn. ex DC.	Subtropical	Herbarium	1982	2018	Highly degraded	6	n.a.	4.04	340	758974	36942	3.19458	560952	66644	337	283	280	280	263	242	153	0	279	13.4004	3.04292	65.0374	216	8.15141	1.86275	53.7204
5547	Myrtales	Myrtaceae	Asteromyrtus symphyocarpa (F.Muell.) Craven	Wet Tropical	Silica dry	2015	2016	Degraded	1.11	3.7	67	370	1539504	220753	8.61011	1199714	101329	344	331	330	330	325	311	243	0	329	54.9999	2.22222	340.641	277	28.074	2.77303	123.76
7092	Myrtales	Myrtaceae	Astus tetragonus (F.Muell. ex Benth.) Trudgen & Rye	Subtropical	Herbarium	2006	2018	Degraded	39	n.a.	44	421	1972208	82115	2.68308	1517326	145494	342	311	308	307	299	286	205	0	307	23.7656	3.7619	158.627	260	15.5809	2.16	140.273
7093	Myrtales	Myrtaceae	Austromyrtus dulcis (C.T.White) L.S.Sm.	Subtropical	Herbarium	2005	2018	Highly degraded	5	n.a.	59	352	3001014	67813	1.66784	2264418	246319	345	287	284	282	274	244	157	0	283	26.3515	1	259.836	221	11.6297	1	138.588
7094	Myrtales	Myrtaceae	Babingtonia camphorosmae (Endl.) Lindl.	Subtropical	Herbarium	2005	2018	Highly degraded	49	n.a.	54	420	1951514	72437	2.38574	1508666	142832	344	306	301	300	294	274	190	0	300	22.1209	3.1462	139.041	248	14.1726	1.72222	74.8008
5512	Myrtales	Myrtaceae	Backhousia hughesii C.T.White	Wet Tropical	Herbarium	1988	2009	n.a.	2.16	n.a.	27	244	2930206	194779	5.63117	2253748	199798	347	336	334	334	324	310	227	1	333	53.5173	2.00339	425.285	269	17.6001	1.22099	121.315
7096	Myrtales	Myrtaceae	Balaustion pulcherrimum Hook.	Subtropical	Herbarium	1983	2018	Highly degraded	51	n.a.	66	345	2262154	87477	2.44979	1806062	154810	347	318	317	316	309	287	198	0	316	26.4137	2.90828	158.909	254	13.6678	1.89125	82.8024
7098	Myrtales	Myrtaceae	Basisperma lanceolata C.T.White	Wet Tropical	Herbarium	1974	2018	Degraded	0.13	n.a.	47	297	1979132	970	0.133038	1499224	168923	275	45	40	39	27	18	2	0	39	7.22955	2	33.1797	2	6.57516	4.81818	8.33214
5483	Myrtales	Myrtaceae	Blepharocalyx salicifolius (Kunth) O.Berg	Seasonally Dry Tropical	Silica dry	2003	2004	Degraded	0	2.8	18	296	961948	83034	6.06311	730248	69569	341	316	315	315	310	290	214	1	314	21.1443	3.32573	144.763	257	11.3545	1.88	48.7518
5530	Myrtales	Myrtaceae	Calyptrogenia grandiflora Burret	Wet Tropical	Silica dry	2015	2016	n.a.	2.52	n.a.	15	450	1546824	151322	5.9703	1129588	122695	344	327	324	324	322	310	243	1	323	37.4404	4.01535	326.623	275	23.0264	2.98778	205.937
7099	Myrtales	Myrtaceae	Chamelaucium uncinatum Schauer	Subtropical	Herbarium	2005	2018	Highly degraded	25	n.a.	36	396	3195142	134425	2.63616	2455158	238470	346	322	318	317	312	299	226	0	317	34.2177	2.49333	243.599	270	21.1658	2.22685	114.874
7100	Myrtales	Myrtaceae	Cheyniana microphylla (C.A.Gardner) Rye	Subtropical	Herbarium	2010	2018	Degraded	67	n.a.	40	437	1907148	106812	3.43691	1426432	152811	346	315	312	312	307	295	221	0	311	28.5431	3.41914	183.634	265	18.1869	2.40952	106.814
7101	Myrtales	Myrtaceae	Corynanthera flava J.W.Green	Desert or Dry Shrubland	Herbarium	1982	2018	Highly degraded	25	n.a.	45	45	1726474	82137	3.03711	1348692	125266	345	317	315	315	309	284	197	0	314	24.4598	2.92174	144.396	254	14.6497	1.4878	85.3438
7103	Myrtales	Myrtaceae	Enekbatus cryptandroides (F.Muell.) Trudgen & Rye	Desert or Dry Shrubland	Herbarium	1960	2018	Highly degraded	3.53	n.a.	16	269	1135668	15625	1.21303	936940	71279	338	261	256	255	217	175	71	0	255	9.45808	2.07636	41.8058	134	5.49263	1	30.0667
7104	Myrtales	Myrtaceae	Ericomyrtus Turcz.	Subtropical	Herbarium	2004	2018	Highly degraded	15	n.a.	38	363	1722978	65088	2.46886	1337290	129098	340	305	302	302	293	272	188	0	301	21.0201	3.57561	106.538	243	11.9702	1	60.4525
7105	Myrtales	Myrtaceae	Eucalyptopsis papuana C.T.White	Wet Tropical	Herbarium	1973	2018	Highly degraded	0.82	n.a.	34	350	2374034	30813	0.994004	1824378	189325	341	282	280	280	267	231	127	0	279	12.2487	2.06651	88.144	198	8.2104	1.25882	33.2066
7106	Myrtales	Myrtaceae	Euryomyrtus maidenii (Ewart & Jean White) Trudgen	Subtropical	Herbarium	1980	2018	Highly degraded	10	n.a.	5.3	264	1803908	37346	1.46144	1421308	134092	338	297	295	293	273	242	138	0	294	14.2792	2.07527	77.8915	208	8.09607	1.42222	46.3038
7108	Myrtales	Myrtaceae	Homoranthus thomasii (F.Muell.) Craven & S.R.Jones	Seasonally Dry Tropical	Herbarium	2001	2018	Highly degraded	n.a.	2.21	37	321	1824960	56673	2.01522	1440636	132083	345	314	312	312	299	273	158	0	311	18.9018	2.79399	108.24	236	10.3234	1	70.7087
5537	Myrtales	Myrtaceae	Kanakomyrtus N. Snow	Unknown	Silica dry	2015	2016	Degraded	2.46	4.5	10	350	1110450	47101	6.27863	880208	69050	346	325	316	316	304	283	176	5	315	14.2318	1.67576	103.514	239	9.27272	1	95.9962
7110	Myrtales	Myrtaceae	Kjellbergiodendron Burret	Unknown	Herbarium	1994	2018	Degraded	0.18	n.a.	39	343	2479054	11802	0.423912	1892984	197033	305	159	154	153	130	98	35	0	153	16.0766	2	140.692	59	8.93001	1.04545	52.2066
7111	Myrtales	Myrtaceae	Lenwebbia lasioclada (F.Muell.) N.Snow & Guymer	Seasonally Dry Tropical	Herbarium	1993	2018	Highly degraded	16	n.a.	18	262	1099718	10374	0.811844	846344	91275	329	209	207	205	185	155	58	0	206	7.25983	2.02878	44.2202	122	4.4494	1	15.794
5515	Myrtales	Myrtaceae	Lindsayomyrtus racemoides (Greves) Craven	Wet Tropical	Herbarium	1972	2009	n.a.	0.02	n.a.	14	257	762160	4425	0.69513	567956	60208	304	130	129	128	114	91	40	0	128	5.68029	1	26.3132	81	4.45891	1	28.5581
7112	Myrtales	Myrtaceae	Lithomyrtus grandifolia N.Snow & Guymer	Seasonally Dry Tropical	Herbarium	1997	2018	Degraded	0.31	n.a.	7.8	345	1808664	8440	0.416495	1342786	163658	305	161	153	152	130	105	52	0	151	9.1134	1.96833	40.2073	69	5.3924	1.13514	28.0667
7114	Myrtales	Myrtaceae	Lysicarpus angustifolius (Hook.) Druce	Subtropical	Herbarium	1992	2018	Degraded	0.01	n.a.	5.5	328	1541320	11301	0.791854	1132398	143286	325	194	187	184	156	133	67	0	186	9.49745	1	80.9695	95	3.92691	1	20.4078
5498	Myrtales	Myrtaceae	Metrosideros angustifolia (L.) Sm.	Subtropical	Silica dry	2004	2004	Degraded	0	n.a.	24	474	1428022	176271	7.00416	1023908	116999	347	325	325	325	321	315	258	0	324	39.7977	4.34746	379.122	279	26.3566	3.55981	119.626
7116	Myrtales	Myrtaceae	Micromyrtus obovata (Turcz.) J.W.Green	Subtropical	Herbarium	2003	2018	Highly degraded	18	n.a.	60	386	2138608	102449	3.26946	1662426	156778	345	319	316	316	309	290	213	2	315	28.0972	2.97318	192.266	263	16.4427	1.30256	174.167
7503	Myrtales	Myrtaceae	Mitrantia bilocularis Peter G.Wilson & B.Hyland	Wet Tropical	Herbarium	2010	2018	Highly degraded	12	n.a.	36	273	732170	4535	1.00919	569028	57790	325	154	152	149	127	109	47	0	151	5.59033	1	30.6508	71	2.76335	1	9.71429
7481	Myrtales	Myrtaceae	Myrcia splendens (Sw.) DC.	Wet Tropical	Silica dry	2011	2017	n.a.	n.a.	n.a.	n.a.	n.a.	5420378	226600	4.56295	4107748	390753	341	334	332	331	323	309	233	1	310	75.7344	2.07823	499.192	252	32.217	1	183.768
5509	Myrtales	Myrtaceae	Myrciaria disticha O.Berg	Seasonally Dry Tropical	Silica dry	2006	2009	n.a.	1.33	n.a.	54	299	1276484	129512	7.27765	1005102	81187	344	328	326	326	322	304	227	0	325	30.7631	2.47813	290.375	264	16.1182	2.58	78.7667
7117	Myrtales	Myrtaceae	Myrtastrum rufopunctatum (Pancher ex Brongn. & Gris) Burret	Wet Tropical	Herbarium	2010	2018	Degraded	0.58	0.8	15	456	2571228	67623	2.92973	1924116	204812	345	316	312	311	303	283	180	3	311	20.2553	2.25869	121.116	252	14.0741	1.3871	81.6875
7118	Myrtales	Myrtaceae	Myrtella beccarii F.Muell.	Wet Tropical	Herbarium	2000	2018	Highly degraded	0.59	1.6	8.3	367	1770088	1029	0.182194	1372262	132150	291	67	49	47	38	26	5	0	48	5.64472	1.132	12.9235	14	3.55567	1.53333	7.34524
7120	Myrtales	Myrtaceae	Oxymyrrhine gracilis Schauer	Subtropical	Herbarium	1933	2018	n.a.	3.54	n.a.	45	256	1025090	22229	1.6662	808040	76803	335	267	263	261	239	213	114	0	262	10.8829	2.34874	45.3937	174	5.14982	1	19.9247
7122	Myrtales	Myrtaceae	Pileanthus limacis Labill.	Subtropical	Herbarium	2005	2018	Highly degraded	10	n.a.	56	367	3161002	108484	2.23888	2471296	226268	350	321	318	318	312	301	212	0	317	30.3624	2.11957	229.248	267	17.3361	1.54762	98.5684
7135	Myrtales	Myrtaceae	Plinia pinnata L.	Wet Tropical	Herbarium	1995	2018	Highly degraded	2.67	n.a.	51	317	1571326	34627	1.47977	1239766	110314	342	291	288	288	275	247	146	0	287	13.3676	2	76.5429	212	7.43557	1.16327	30.3411
7124	Myrtales	Myrtaceae	Purpureostemon ciliatus (J.R.Forst. & G.Forst.) Gugerli	Wet Tropical	Herbarium	1980	2018	Highly degraded	2.18	n.a.	4.2	294	1416108	34110	1.72607	1131218	99842	335	292	288	288	273	241	139	0	287	13.9114	1.54795	69.2366	211	6.51511	1.16279	43.1101
7125	Myrtales	Myrtaceae	Rinzia carnosa (S.Moore) Trudgen	Subtropical	Herbarium	1918	2018	Highly degraded	9.4	n.a.	64	338	1628842	859	0.206834	1283164	113322	267	61	45	45	33	16	3	0	43	5.17634	1.81132	14.1473	9	2.341	1.98276	3.621
7126	Myrtales	Myrtaceae	Sannantha crassa (A.R.Bean) Peter G.Wilson	Subtropical	Herbarium	2014	2018	Highly degraded	124	n.a.	71	436	3297826	125534	2.57224	2454336	270441	348	321	320	320	317	301	224	2	319	33.8508	2.91902	241.819	268	19.0685	2.76238	96.2571
7127	Myrtales	Myrtaceae	Scholtzia uberiflora F.Muell.	Subtropical	Herbarium	2002	2018	Highly degraded	26	n.a.	48	354	2144462	75060	2.26686	1672820	157397	344	316	312	312	306	287	197	1	311	22.3391	3.44746	140.848	262	13.4851	1.22	72.2826
5479	Myrtales	Myrtaceae	Siphoneugena guilfoyleiana Proença	Seasonally Dry Tropical	Silica dry	2003	2003	High	1.06	4.5	19	396	1158656	131713	7.09943	901896	76281	346	326	323	323	321	306	246	0	322	32.2652	3.40741	302.517	275	18.6359	2.92638	68.9526
7141	Myrtales	Myrtaceae	Stenostegia congesta A.R.Bean	Seasonally Dry Tropical	Herbarium	1996	2018	Highly degraded	6.8	n.a.	28	275	1176730	30650	1.75767	940990	83559	338	290	287	286	265	239	133	0	286	12.4595	2.32738	59.2335	201	6.39906	1.60448	20.9326
7136	Myrtales	Myrtaceae	Stereocaryum rubiginosum (Brongn. & Gris) Burret	Wet Tropical	Herbarium	1915	2018	Highly degraded	3.35	n.a.	19	444	2169258	687	0.106949	1573192	195071	213	33	26	23	13	4	1	0	25	11.9327	3.19849	44.4537	4	12.9014	2.68966	37.9294
5511	Myrtales	Myrtaceae	Taxandria J.R. Wheeler & N.G. Marchant	Unknown	Silica dry	2009	2009	High	1.72	4.5	18	375	1462790	182894	7.26598	1128836	99559	348	332	329	329	328	317	251	1	328	40.7711	3.04738	314.796	291	23.0941	1.88889	87.9091
7129	Myrtales	Myrtaceae	Tepualia stipularis (Hook. & Arn.) Griseb.	Temperate	Herbarium	1988	2018	Highly degraded	14	n.a.	20	322	2911164	176918	4.25569	2087222	249159	345	332	330	330	322	307	221	0	329	45.8353	1.86395	338.18	269	20.7813	1.95851	230.785
7130	Myrtales	Myrtaceae	Tetrapora preissiana Schauer	Subtropical	Herbarium	1968	2018	Degraded	0.99	1.38	15	272	1035374	11815	1.11216	811840	74106	327	209	207	204	167	138	61	0	205	9.74236	2.47431	37.1333	90	5.84045	1	19.673
7132	Myrtales	Myrtaceae	Triplarina paludosa A.R.Bean	Subtropical	Herbarium	1998	2018	Highly degraded	57	n.a.	42	374	1690796	73056	2.61747	1333606	118075	342	309	309	309	297	278	197	0	308	22.6744	3.01193	160.36	255	13.0866	2.21123	72.4722
5520	Myrtales	Myrtaceae	Tristaniopsis whiteana (Griff.) Peter G.Wilson & J.T.Waterh.	Wet Tropical	Silica dry	2009	2010	n.a.	2.47	n.a.	3.27	474	1011662	117587	7.01064	741546	79835	345	322	319	319	315	302	233	0	318	29.4276	3.97345	262.326	276	19.6025	2.91954	109.384
5533	Myrtales	Myrtaceae	Uromyrtus Burret	Unknown	Silica dry	2015	2016	n.a.	0.29	n.a.	17	319	1163932	110349	6.7284	915474	75514	344	326	324	324	309	296	215	0	323	29.2856	2.33043	235.011	257	15.8412	1.8655	70.4545
5485	Myrtales	Myrtaceae	Xanthomyrtus Diels	Unknown	Herbarium	2000	2004	Degraded	2.08	n.a.	56	429	1995878	281836	8.3214	1533722	138091	347	335	332	332	329	314	261	0	331	61.5056	3.74219	625.528	284	37.9258	3.60385	336.814
6777	Myrtales	Onagraceae	Camissonia strigulosa (Fisch. & C.A.Mey.) P.H.Raven	Subtropical	Herbarium	1991	2018	Highly degraded	96	n.a.	15	281	637666	40497	5.5217	513024	43342	341	304	300	300	288	263	185	1	299	12.9833	2.2449	54.5431	233	7.14894	1.09217	25.3009
6780	Myrtales	Penaeaceae	Rhynchocalyx lawsonioides Oliv.	Subtropical	Herbarium	1982	2018	Highly degraded	3.17	n.a.	22	236	487014	8440	2.92209	394960	34972	325	199	196	189	152	108	31	0	195	10.2156	1.54023	43.607	36	5.47279	1.45946	21.6459
6781	Myrtales	Penaeaceae	Stylapterus micranthus R. Dahlgren	Subtropical	Herbarium	1981	2018	Highly degraded	5.4	n.a.	43	287	663374	4311	0.780706	539118	43944	311	147	146	144	128	101	42	0	145	5.30444	1.67914	24.0923	66	2.94001	1	12.2786
5290	Nymphaeales	Nymphaeaceae	Nymphaea ondinea Löhne, Wiersema & Borsch	Seasonally Dry Tropical	Silica dry	2017	2018	High	0.6	7.14	42	642	195202	15	0.507679	182486	4879	225	3	2	2	2	1	0	0	1	2.49527	2.49527	2.49527	n.a.	n.a.	n.a.	n.a.
5842	Oxalidales	Connaraceae	Agelaea borneensis (Hook.f.) Merr.	Wet Tropical	Herbarium	1922	2018	Highly degraded	3.03	n.a.	3.04	203	1708408	340	0.133633	1276608	179479	285	24	20	19	14	7	0	0	17	7.62967	2	31.3641	2	2.33854	1.67708	3
5326	Oxalidales	Connaraceae	Agelaea paradoxa Gilg	Wet Tropical	Herbarium	2006	2018	Highly degraded	70	n.a.	24	465	10855708	1003756	5.61491	8170584	971023	349	344	342	342	339	334	305	3	341	172.323	3.338	667.202	313	115.748	2.95856	487.027
5323	Oxalidales	Connaraceae	Agelaea pentagyna (Lam.) Baill.	Seasonally Dry Tropical	Herbarium	2007	2018	Highly degraded	50.6	n.a.	12	456	10949170	1277090	7.11506	8320298	945142	351	346	346	346	345	342	310	2	345	223.415	7.77647	1050.78	317	147.982	6.125	799.855
5328	Oxalidales	Connaraceae	Cnestis bomiensis Lemmens	Wet Tropical	Herbarium	1999	2018	Degraded	51.8	n.a.	11	439	5171560	363374	4.11837	3890942	463804	347	342	341	341	337	331	289	1	340	71.6837	3.99573	278.198	302	48.0834	4.05238	250.472
5320	Oxalidales	Connaraceae	Cnestis ferruginea Vahl ex DC.	Seasonally Dry Tropical	Herbarium	2009	2018	Degraded	96	n.a.	45	557	9956014	639037	3.90016	7197018	949377	349	344	343	343	342	335	307	4	342	115.764	6.46875	860.563	311	77.7898	3.65891	399.15
5846	Oxalidales	Connaraceae	Cnestis palala (Lour.) Merr.	Wet Tropical	Herbarium	1961	2018	Highly degraded	64	n.a.	16	476	9948758	706926	4.25613	7596512	854317	348	344	343	343	340	333	302	3	342	130.03	6.09407	477.188	313	86.7594	5.64706	391
5845	Oxalidales	Connaraceae	Cnestis uncata Lemmens	Wet Tropical	Herbarium	1986	2018	Highly degraded	1.4	n.a.	26	265	8716082	224819	1.9645	6821248	763116	345	342	339	339	332	310	231	0	338	63.3009	3.57034	346.472	274	25.3716	1.72222	114.036
5851	Oxalidales	Connaraceae	Connarus africanus Lam.	Wet Tropical	Herbarium	2007	2018	Degraded	21	n.a.	45	459	1875132	308320	10.0805	1420464	164932	348	342	340	340	337	331	292	1	339	60.2511	4.94989	229.764	301	38.9636	2.53659	166.89
5841	Oxalidales	Connaraceae	Connarus cochinchinensis (Baill.) Pierre	Wet Tropical	Herbarium	1999	2018	Highly degraded	2.81	n.a.	3.43	222	4923928	12979	0.231421	3725828	469608	338	237	229	227	207	181	83	0	228	7.89231	2	27.0972	147	5.37021	1	33.8289
5844	Oxalidales	Connaraceae	Connarus perrottetii (DC.) Planch.	Wet Tropical	Herbarium	1999	2018	n.a.	0.51	n.a.	13	273	2055130	73498	3.14715	1588584	184373	346	309	305	301	284	257	146	0	304	30.6219	2.43689	222.393	200	12.4446	2.00483	113.837
5551	Oxalidales	Connaraceae	Connarus thonningii (DC.) Schellenb.	Wet Tropical	Herbarium	1996	2018	Degraded	60	n.a.	17	484	15271808	2287562	8.52971	11535682	1347022	352	348	347	347	347	341	318	3	346	360.028	5.89308	1410.17	322	247.751	3.76316	1451.68
5849	Oxalidales	Connaraceae	Ellipanthus beccarii Pierre	Wet Tropical	Herbarium	1916	2018	Highly degraded	2.28	n.a.	16	252	8318122	235955	2.09426	6496564	743383	347	335	332	332	322	306	225	0	331	66.6775	3.80556	502.319	263	30.1073	1.99306	232.896
5847	Oxalidales	Connaraceae	Ellipanthus madagascariensis (Schellenb.) Capuron ex Keraudren	Seasonally Dry Tropical	Herbarium	2013	2018	Highly degraded	12	n.a.	33	504	10221262	1449396	7.97204	7714464	898599	351	349	349	349	347	344	316	3	348	242.224	4	978.162	315	163.531	3.71605	908.678
5848	Oxalidales	Connaraceae	Ellipanthus madagascariensis (Schellenb.) Capuron ex Keraudren	Seasonally Dry Tropical	Herbarium	2014	2018	Highly degraded	12	n.a.	31	477	8167756	1056237	7.36862	6196638	730480	351	347	346	346	345	341	306	0	345	186.739	4.4	805.424	310	121.178	4.41633	737.936
5990	Oxalidales	Connaraceae	Ellipanthus razanatsimae Randrian. & Lowry	Wet Tropical	Silica dry	2007	2018	High	27	n.a.	41	566	14184664	1980991	7.58319	10306542	1338434	350	349	348	348	347	342	324	3	347	296.654	4	1318.99	319	222.745	2.86525	1660.25
5316	Oxalidales	Connaraceae	Hemandradenia chevalieri Stapf	Seasonally Dry Tropical	Herbarium	1974	2018	Degraded	82.8	n.a.	32	561	11422416	1146680	6.2551	8221052	1098659	351	347	340	340	340	336	310	3	339	188.992	4.79245	1468.99	310	137.504	4.82655	2177.85
5317	Oxalidales	Connaraceae	Jollydora armandui Jongkind	Wet Tropical	Herbarium	2010	2018	High	81.8	n.a.	24	565	10426326	1305144	7.35305	7483136	1010669	350	347	346	346	346	342	319	5	345	209.176	6.15572	2210.24	318	143.211	5.52381	1425.85
5325	Oxalidales	Connaraceae	Manotes expansa Sol. ex Planch.	Wet Tropical	Herbarium	2017	2018	High	51.8	n.a.	33	569	10517212	1279619	7.90285	7621194	1004585	350	348	347	347	344	342	317	5	346	208.536	4.97104	1039.72	317	139.66	3.81509	673.716
5319	Oxalidales	Connaraceae	Manotes macrantha (Gilg) G. Schellenb.	Wet Tropical	Herbarium	2005	2018	Highly degraded	26.2	n.a.	9.9	340	8614982	1332772	9.71357	6756650	716776	350	350	348	348	347	340	303	5	347	250.326	6.62366	1312.84	309	143.123	5.94444	691.114
3956	Oxalidales	Connaraceae	Pseudoconnarus macrophyllus (Poepp.) Radlk.	Wet Tropical	Herbarium	1997	2018	Highly degraded	2.46	n.a.	3.93	319	2177802	97583	4.82946	1699398	189364	324	168	160	153	119	78	17	0	159	153.347	2.76471	842.634	63	129.259	1	605.276
5843	Oxalidales	Connaraceae	Rourea acutipetala Miq.	Wet Tropical	Herbarium	1943	2018	Highly degraded	1.77	n.a.	14	278	4980972	136925	1.85088	3790100	474781	346	337	336	336	324	303	220	0	335	39.5618	3.6318	219.284	256	19.6525	1.18182	86.72
5552	Oxalidales	Connaraceae	Rourea calophylla (Gilg ex G.Schellenb.) Jongkind	Wet Tropical	Herbarium	1991	2018	Highly degraded	55	n.a.	42	268	6536384	372644	4.13513	5202378	531315	345	343	340	340	333	320	266	1	324	90.4468	4.02586	410.588	274	38.9436	2.66463	276.796
5324	Oxalidales	Connaraceae	Rourea coccinea (Schumach. & Thonn.) Benth.	Wet Tropical	Herbarium	2007	2018	Degraded	38.4	n.a.	9.5	560	11816352	879038	4.55433	8708404	1086594	351	345	342	342	341	338	304	5	341	162.262	3.88008	711.382	315	110.046	0.805556	482.412
2884	Oxalidales	Connaraceae	Rourea fluminensis (Gardner) Jongkind	Wet Tropical	Herbarium	1981	2018	Highly degraded	2.04	n.a.	2.74	323	5432578	417271	6.3004	4168518	460533	346	270	265	262	214	165	57	0	264	345.573	3.75368	2206.49	120	285.638	1	3011.14
5329	Oxalidales	Connaraceae	Rourea minor (Gaertn.) Alston	Wet Tropical	Herbarium	2010	2018	Degraded	67.6	n.a.	16	509	10249252	1635831	9.12273	7657678	915138	351	349	346	346	345	340	321	4	345	269.435	10.0648	1020.85	319	182.161	4.63889	848.586
5840	Oxalidales	Connaraceae	Rourea myriantha Baill.	Wet Tropical	Herbarium	1963	2018	Highly degraded	11	n.a.	3.52	247	1589202	44133	2.6451	1272960	127448	343	288	284	281	257	222	109	0	283	21.526	2.5618	72.8791	154	9.86653	1.22078	31.3816
5321	Oxalidales	Connaraceae	Rourea orientalis Baill.	Seasonally Dry Tropical	Herbarium	1996	2018	Degraded	41.8	n.a.	24	481	5313034	408865	4.71286	4010432	466728	348	344	341	341	336	327	287	2	340	83.4201	2.76382	332.527	300	54.8093	2.86111	226.892
5318	Oxalidales	Connaraceae	Rourea parviflora Gilg	Wet Tropical	Herbarium	2003	2018	Degraded	50.8	n.a.	13	544	9505800	930339	5.66397	6956372	883552	349	347	345	345	344	338	315	3	344	159.225	4.29688	720.31	316	111.272	1.88235	463.596
5322	Oxalidales	Connaraceae	Rourea solanderi Baker	Wet Tropical	Herbarium	1995	2018	Highly degraded	89.6	n.a.	25	496	8005722	520771	4.21888	6022380	708721	348	342	341	341	341	335	291	4	325	104.632	4.83898	379.293	297	67.7589	4.39496	315.147
5327	Oxalidales	Connaraceae	Rourea thomsonii (Baker) Jongkind	Wet Tropical	Herbarium	2012	2018	Degraded	17.5	n.a.	35	546	11802662	803596	4.06203	8520656	1132677	350	346	346	345	345	340	315	5	345	135.95	6.41325	757.229	318	92.1036	4.45604	508.708
5172	Oxalidales	Cunoniaceae	Ackama australiensis (Schltr.) C.T.White	Wet Tropical	Herbarium	1997	2001	Degraded	1.67	3.8	n.a.	658	6206334	1077764	11.4356	4165174	698120	352	351	348	348	345	337	312	8	331	155.194	3.95678	826.059	298	96.8911	3.82051	476.465
5173	Oxalidales	Cunoniaceae	Aistopetalum viticoides Schltr.	Wet Tropical	Herbarium	1960	2003	Degraded	0.25	3.8	19	650	5124720	172233	3.15945	3381730	598947	351	341	340	340	339	333	291	22	339	34.451	3.10536	187.495	294	24.3674	1.45575	96.597
5182	Oxalidales	Cunoniaceae	Caldcluvia nymanii (K.Schum.) Hoogland	Wet Tropical	Herbarium	1998	2003	Highly degraded	1.77	n.a.	7.6	582	2467986	542091	16.0421	1808000	203402	352	350	348	348	346	341	321	11	331	111.697	3.64551	498.311	295	79.8885	3.03112	403.152
5836	Oxalidales	Cunoniaceae	Callicoma serratifolia Andrews	Seasonally Dry Tropical	Herbarium	1997	2018	Highly degraded	2.42	3.8	18	355	2866002	841597	19.7549	2283270	222198	350	347	346	346	346	338	304	2	330	160.083	3.00772	799.269	294	73.0162	4.11429	618.341
5177	Oxalidales	Cunoniaceae	Cunonia cerifera Hoogland	Wet Tropical	Silica dry	2005	2005	Degraded	1.35	n.a.	26	444	1955030	335438	13.2111	1431168	158826	351	347	343	343	341	331	307	8	342	72.797	3.01562	332.727	309	43.9135	2.61321	224.313
5181	Oxalidales	Cunoniaceae	Lamanonia ternata Vell.	Seasonally Dry Tropical	Herbarium	1992	2003	Highly degraded	1.22	n.a.	4.78	336	1462854	294783	15.8399	1122168	104341	352	350	348	348	345	338	308	1	331	69.5387	2.51174	300.607	290	38.3261	1.87889	140.52
5186	Oxalidales	Cunoniaceae	Spiraeopsis fulva (Schltr.) L.M.Perry	Wet Tropical	Herbarium	1998	2002	Degraded	1.32	n.a.	4.19	670	2363022	536779	13.7924	1527208	261648	351	351	351	351	350	343	328	7	350	100.977	5.05142	356.553	312	85.0484	4.58157	342.757
6042	Oxalidales	Cunoniaceae	Weinmannia fraxinea (D. Don) Miq.	Unknown	Herbarium	1997	2018	Highly degraded	0.68	n.a.	15	210	572066	79505	14.8857	464946	44840	347	317	316	314	281	245	125	0	315	34.729	3.772	108.404	174	12.094	1.38583	46.0476
5189	Oxalidales	Cunoniaceae	Weinmannia madagascariensis DC.	Unknown	Silica dry	2001	2007	Degraded	0.3	n.a.	3.05	755	901890	188021	14.7708	538804	116161	352	344	339	339	338	331	311	8	320	41.7217	2.7984	164.641	293	35.4356	2	150.995
5825	Oxalidales	Elaeocarpaceae	Aristotelia peduncularis (Labill.) Hook.f.	Subtropical	Herbarium	2008	2018	Highly degraded	1.5	n.a.	4.91	338	20660656	3225760	13.3633	16228192	1356841	352	352	351	351	351	349	321	13	335	632.25	6.8453	2366.33	302	315.174	5.53279	1284.94
5850	Oxalidales	Oxalidaceae	Dapania pentandra Capuron	Seasonally Dry Tropical	Herbarium	2006	2018	Highly degraded	1.19	n.a.	37	470	8255766	1756213	12.127	6303010	701954	350	348	347	347	347	342	314	1	346	296.779	4.22841	1146.83	314	200.409	2.9	844.194
5367	Pandanales	Triuridaceae	Sciaphila Blume	Unknown	Herbarium	1989	2004	Degraded	9.68	n.a.	43.8	605	1509786	17184	0.781568	979566	161455	298	197	191	191	181	162	98	1	190	10.8636	1.72566	58.4936	136	9.30974	1.44737	34.1011
4832	Picramniales	Picramniaceae	Alvaradoa amorphoides Liebm.	Wet Tropical	Herbarium	1996	2018	n.a.	3.98	n.a.	18.8	n.a.	405434	11919	3.08879	338724	21350	330	216	214	214	196	163	74	0	213	9.13617	2.0604	30.8782	138	6.66621	1	32.9286
4833	Picramniales	Picramniaceae	Picramnia polyantha (Benth.) Planch.	Wet Tropical	Herbarium	2011	2018	n.a.	1.7	n.a.	10.4	n.a.	955450	190	0.0943011	767146	57637	161	7	2	2	2	1	0	0	1	38.8956	38.8956	38.8956	1	6.71698	6.71698	6.71698
3558	Poales	Cyperaceae	Actinoschoenus thouarsii (Kunth) Benth.	Seasonally Dry Tropical	Herbarium	1971	2005	Highly degraded	0.81	4	14	275	461920	24345	4.18081	319990	39408	303	223	219	212	179	147	61	0	218	16.0614	2.74074	64.9308	122	8.72163	1	31.7034
3688	Poales	Cyperaceae	Androtrichum trigynum (Spreng.) H.Pfeiff.	Subtropical	Herbarium	1982	2002	Highly degraded	0.65	3.47	7.8	474	4584700	184316	4.48664	3453546	409394	343	309	300	298	287	261	167	8	299	47.0863	1	410.422	232	34.8977	2.55652	224.939
2857	Poales	Cyperaceae	Bulbostylis xerophila Cherm.	Seasonally Dry Tropical	Silica dry	2010	2018	Degraded	4.44	n.a.	15	545	5969580	150204	1.67873	3948642	740681	334	276	272	272	263	243	160	0	271	39.8849	2.84854	247.403	217	28.8149	0.790476	130.479
3557	Poales	Cyperaceae	Calyptrocarya glomerulata (Brongn.) Urb.	Wet Tropical	Herbarium	1994	2005	Highly degraded	0.71	3.8	11	309	928476	63478	5.09405	642402	79471	321	267	258	255	223	193	104	0	257	26.969	3.075	141.974	169	15.2016	1	57.9672
2641	Poales	Cyperaceae	Cyperus pandanophyllum C.B.Clarke	Seasonally Dry Tropical	Herbarium	1992	2007	Degraded	2.43	36	10	538	22422176	1100521	4.77522	15221502	2559206	349	332	322	321	313	294	243	42	321	166.219	3.12174	3504.94	275	120.331	1.88732	1556.36
5151	Poales	Cyperaceae	Diplacrum africanum (Benth.) C.B.Clarke	Seasonally Dry Tropical	Herbarium	1976	2011	Degraded	18.2	n.a.	58	579	2170102	260929	6.72512	1505062	207632	341	312	310	310	299	282	220	0	309	64.0007	2.65775	383.956	273	62.1616	1.91029	428.623
3606	Poales	Cyperaceae	Eleocharis confervoides (Poir.) Steud.	Seasonally Dry Tropical	Herbarium	1975	2008	Degraded	0.11	4.5	37	495	6298850	202938	3.56114	4588382	628984	348	339	338	338	335	325	286	18	337	37.6631	2.96495	211.92	299	26.0711	2.74721	210.333
3607	Poales	Cyperaceae	Eleocharis fluctuans (L.T.Eiten) Roalson & Hinchliff	Wet Tropical	Herbarium	1980	2008	Degraded	0.97	2.67	9.8	318	1332140	42521	4.44653	932106	110927	347	320	317	316	308	291	207	5	316	12.4705	2	45.8151	261	8.92131	1.5625	42.7625
3540	Poales	Cyperaceae	Koyamaea neblinensis W.W.Thomas & G.Davidse	Wet Tropical	Herbarium	1985	2005	Highly degraded	0.83	n.a.	7.6	336	909578	30632	3.66807	448118	146772	327	241	240	236	207	174	82	0	239	15.7679	2.60769	103.736	150	10.8359	1	82.8435
3546	Poales	Cyperaceae	Morelotia affinis (Brongn.) S.T.Blake	Subtropical	Herbarium	1963	2005	Highly degraded	5.72	1.9	14	317	525204	48045	6.32783	372348	42880	331	251	250	246	219	184	107	0	249	19.1237	2.1732	95.0206	162	10.8512	1.21538	37.9629
5154	Poales	Cyperaceae	Neesenbeckia punctoria (Vahl) Levyns	Subtropical	Silica dry	1996	2007	Highly degraded	1.6	n.a.	7	533	5506346	352016	3.78532	3842246	609352	339	289	279	279	266	248	176	0	278	74.9899	3.5942	550.678	231	55.4773	2.85597	339.079
2490	Poales	Cyperaceae	Pleurostachys gaudichaudii Brongn.	Seasonally Dry Tropical	Silica dry	2004	2004	Degraded	2.52	n.a.	40	561	9982120	381000	2.54552	6411664	1324491	340	302	294	293	283	262	199	2	293	78.5759	3.90181	1323.05	247	53.6028	3.23037	631.854
3106	Poales	Cyperaceae	Pseudoschoenus inanis (Thunb.) Oteng-Yeb.	Subtropical	Herbarium	2000	2005	Degraded	10.4	n.a.	34	553	6440862	149536	3.4843	4455360	732755	343	302	288	285	274	245	172	16	287	37.3643	1.28929	339.266	227	25.4482	2.04255	142.375
2845	Poales	Cyperaceae	Pycreus polystachyus (Rottb.) P. Beauv.	Subtropical	Silica dry	2010	2018	Degraded	4.02	2.92	11	524	8373990	521984	3.54086	5455578	1082004	338	308	298	298	289	272	203	1	297	108.469	4.10142	1038.03	245	80.6295	2.68493	667.937
5163	Poales	Cyperaceae	Reedia spathacea F.Muell.	Subtropical	Silica dry	2007	2008	Degraded	2.46	n.a.	11	547	5657082	294545	3.09069	3591452	773372	340	292	285	284	277	260	184	0	284	60.8303	1	371.72	231	42.1882	2.35484	296.226
6081	Poales	Cyperaceae	Rhynchocladium steyermarkii (T.Koyama) T.Koyama	Wet Tropical	Herbarium	1984	2018	Highly degraded	1.7	n.a.	57	499	2064492	15182	0.634684	1350104	237361	316	173	172	169	156	140	78	0	171	12.148	2.3159	48.9684	103	8.45344	1.81731	28.7051
3644	Poales	Cyperaceae	Rhynchospora rugosa (Vahl) Gale	Wet Tropical	Silica dry	2010	2018	Highly degraded	26.2	n.a.	49	442	7471558	90465	0.956199	5190336	862337	331	275	267	265	248	223	133	0	266	30.3758	1	410.08	202	18.3357	2.08796	247.214
3643	Poales	Cyperaceae	Schoenoxiphium madagascariense Cherm.	Subtropical	Silica dry	2010	2018	Highly degraded	55.2	n.a.	111	500	6941016	200396	1.78072	5014626	687475	321	285	275	275	257	232	152	1	274	55.2462	3.23667	346.866	215	32.3644	2.80973	142.038
2951	Poales	Cyperaceae	Scleria griegifolia (Ridl.) C.B. Clarke	Seasonally Dry Tropical	Silica dry	2015	2018	High	2.28	4.3	12	553	10523928	709961	3.91838	6858178	1334260	345	310	299	298	290	277	221	2	298	135.686	3.09746	811.471	264	103.418	1.48077	745.486
3544	Poales	Cyperaceae	Trachystylis stradbrokensis (Domin) Kük.	Seasonally Dry Tropical	Herbarium	1992	2005	Highly degraded	0.86	2.15	12	341	1212566	107750	5.51384	858880	99786	328	279	273	271	249	216	120	0	272	36.1567	2.48739	170.14	189	25.2413	1.32673	136.012
2858	Poales	Restionaceae	Platycaulos mahonii (N.E.Br.) H.P.Linder & C.R.Hardy	Subtropical	Silica dry	2010	2018	Degraded	26.2	n.a.	4.76	556	138982	5216	3.39325	108172	10180	299	141	139	136	132	118	69	0	138	5.89284	1	16.9167	108	6.05904	2	12.5755
3950	Poales	Thurniaceae	Prionium serratum (L.f.) Drège	Subtropical	Herbarium	1997	2018	Degraded	6.5	n.a.	32.8	n.a.	1059980	30342	1.72126	828340	76562	323	270	258	257	245	220	146	1	257	13.945	1.19068	84.1258	212	15.7677	1.36264	127.369
3943	Proteales	Sabiaceae	Sabia pauciflora Blume	Wet Tropical	Herbarium	2004	2018	Degraded	3.58	n.a.	114.9	n.a.	435434	45012	10.1127	340420	31401	348	328	324	324	317	294	228	3	323	14.9387	1.57322	73.3421	261	10.2172	1.41219	73.2819
1205	Rosales	Barbeyaceae	Barbeya oleoides Schweinf.	Desert or Dry Shrubland	Herbarium	2013	2018	Highly degraded	17.4	n.a.	7.82	n.a.	208092	12065	5.86183	176600	10378	335	288	283	283	274	246	159	10	282	5.67668	1	17.9597	215	5.45127	1	30.0081
3952	Rosales	Dirachmaceae	Dirachma socotrana Schweinf. ex Balf.f.	Desert and Dry Shrubland	Herbarium	1994	2018	Highly degraded	n.a.	n.a.	2.55	n.a.	207932	2267	3.13853	180232	9134	328	172	164	162	146	105	39	0	160	3.36228	1	12.982	77	2.80941	1	8.48718
6203	Rosales	Moraceae	Artocarpus vriesianus Miq.	Wet Tropical	Herbarium	2003	2018	Degraded	3.95	n.a.	14	298	1503914	8876	1.74265	1154462	111091	339	278	274	271	237	184	77	2	273	5.52622	1	44.2957	150	2.86971	1	30.5182
4460	Rosales	Moraceae	Hullettia griffithiana (Kurz) Hook. f.	Subtropical	Herbarium	2005	2018	Highly degraded	2.5	n.a.	11	333	917292	404	0.1995	659856	77324	268	31	23	22	16	13	1	0	22	4.59313	1.84291	14.5761	3	3.74656	2.87234	4.59859
3963	Rosales	Moraceae	Maquira guianensis Aubl.	Wet Tropical	Herbarium	2008	2018	Degraded	2.2	n.a.	14	308	398698	8697	4.67622	179798	63678	347	220	217	216	190	157	70	1	216	9.22971	2.275	47.5886	121	4.52988	1	13.7975
4372	Rosales	Moraceae	Poulsenia armata (Miq.) Standl.	Wet Tropical	Herbarium	1993	2003	Degraded	7.62	n.a.	8.9	503	1554246	72526	6.58274	1244002	145611	352	335	334	334	331	323	277	39	333	25.5009	2.69357	205.77	297	21.6877	3.07784	92.3405
4479	Rosales	Moraceae	Prainea scandens King ex Hook. f.	Wet Tropical	Herbarium	1970	2018	Degraded	1.77	n.a.	31	301	1181438	1975	0.349066	867294	93428	289	77	72	71	45	26	4	0	70	8.45243	2.64486	23.3456	21	6.08246	1.89189	18.1792
6207	Rosales	Moraceae	Trophis scandens (Lour.) Hook. & Arn.	Wet Tropical	Herbarium	2003	2018	Highly degraded	2.52	2.43	32	314	902108	18565	2.04255	633118	82762	336	279	277	274	251	220	126	0	276	9.34006	1.05105	78.0562	190	4.15972	1	26.9808
4405	Rosales	Urticaceae	Archiboehmeria atrata (Gagnep.) C.J.Chen	Subtropical	Herbarium	1998	2006	Highly degraded	2.26	6.73	12	296	292148	15654	3.94731	229448	18186	329	247	243	243	223	196	84	0	242	8.40114	2.79288	21.5246	164	5.08265	1.38235	14.2791
4410	Rosales	Urticaceae	Astrothalamus reticulatus (Wedd.) C.B.Rob.	Wet Tropical	Herbarium	1987	2006	Highly degraded	18.2	n.a.	44	318	353812	26600	4.63693	270512	24415	335	279	276	276	270	240	147	0	275	10.273	3.12731	33.8727	216	6.76065	1.48454	23.552
4420	Rosales	Urticaceae	Australina pusilla (Poir.) Gaudich.	Subtropical	Herbarium	1970	2006	Highly degraded	2.08	2.32	4.96	295	215934	4334	2.03859	168210	13806	313	138	136	135	116	90	31	0	135	5.54787	1.5534	15.1416	80	3.98619	1	14.6625
4427	Rosales	Urticaceae	Boehmeria caudata Sw.	Wet Tropical	Herbarium	2002	2006	Degraded	32.8	n.a.	47	610	1021654	40551	8.98161	728554	134208	349	327	324	324	323	307	246	41	323	13.645	1	54.0238	276	13.174	1	49.6454
4425	Rosales	Urticaceae	Boehmeria nivea (L.) Gaudich.	Wet Tropical	Herbarium	1969	2006	Highly degraded	2.28	2.5	11	293	509284	26904	4.13718	418328	28122	334	280	276	276	256	222	96	0	275	12.375	0.5	48.4732	192	7.43366	1.08738	26.9645
4424	Rosales	Urticaceae	Cecropia ficifolia Warb. ex Snethl.	Wet Tropical	Herbarium	1973	2006	Highly degraded	8.66	n.a.	64	311	516922	44466	5.50934	396902	35087	345	312	311	311	301	282	176	0	310	14.9248	2.81461	47.8805	243	8.5473	1.17241	42.5631
4394	Rosales	Urticaceae	Cypholophus montanus Ridl.	Wet Tropical	Herbarium	2000	2006	Degraded	8.1	n.a.	35	567	1120682	75748	9.1165	834370	131682	347	316	314	314	312	299	245	19	313	26.4083	1	158.504	275	24.9246	1	138.648
4404	Rosales	Urticaceae	Debregeasia longifolia (Burm.f.) Wedd.	Wet Tropical	Herbarium	1992	2006	Highly degraded	3.36	6.12	26	293	290730	11378	3.193	193370	31263	329	236	234	232	201	169	70	0	233	7.45944	2.58223	21.1416	130	4.11013	1.06098	11.9043
4376	Rosales	Urticaceae	Dendrocnide stimulans (L.f.) Chew	Wet Tropical	Herbarium	1984	2006	Highly degraded	2.84	3.11	54	313	510636	6514	1.4809	346366	53584	313	188	187	182	157	125	43	0	186	5.6553	1.33221	13.9875	111	3.55055	1	8.68557
4418	Rosales	Urticaceae	Droguetia iners (Forssk.) Schweinf.	Seasonally Dry Tropical	Herbarium	1995	2006	n.a.	2.74	n.a.	12	542	595540	30949	10.532	484576	52326	345	306	301	301	299	281	210	23	300	13.7937	2.17201	57.6443	255	13.3271	2.30638	77.2386
4413	Rosales	Urticaceae	Gesnouinia arborea (L.f.) Gaudich.	Subtropical	Herbarium	1972	2006	Highly degraded	1.21	1.48	76	408	718798	27781	2.50738	387562	119162	332	240	239	239	229	207	121	0	238	13.6967	3.25	56.5013	184	11.602	2.32967	69
4397	Rosales	Urticaceae	Gibbsia insignis Rendle	Wet Tropical	Herbarium	1998	2006	Degraded	2.58	5.16	7.2	404	541864	48305	4.98077	419346	36458	340	290	289	289	286	273	196	0	288	15.3112	4.07763	52.8022	252	12.1926	2.07993	63.9031
4382	Rosales	Urticaceae	Girardinia diversifolia (Link) Friis	Seasonally Dry Tropical	Herbarium	1996	2006	Degraded	3.88	n.a.	16	380	461206	16290	2.26255	343452	35413	331	219	218	218	208	189	111	0	217	8.50789	2.13944	24.3681	176	7.75284	1.50698	24.8698
4381	Rosales	Urticaceae	Gyrotaenia myriocarpa Griseb.	Wet Tropical	Herbarium	1926	2006	Highly degraded	5.7	n.a.	50	296	231440	6390	2.67672	158836	23573	315	179	178	176	157	128	47	0	177	6.09687	1.47234	23.3516	102	3.71929	1	20.3902
4489	Rosales	Urticaceae	Haroldiella rapaensis J.Florence	Unknown	Herbarium	2002	2018	Degraded	2.76	n.a.	8.7	544	1141908	108596	10.4468	849830	134939	348	321	319	319	317	309	251	21	318	33.4725	1.96725	423.859	284	37.1146	1	468.091
4416	Rosales	Urticaceae	Hemistylus macrostachya Wedd.	Wet Tropical	Herbarium	1925	2006	Degraded	5.62	n.a.	28	567	1022210	84854	9.85228	763624	118066	349	324	316	316	315	304	258	29	314	26.214	1.79784	155.012	277	25.8109	1.65385	150.143
4387	Rosales	Urticaceae	Hesperocnide tenella Torr.	Subtropical	Herbarium	1920	2006	Highly degraded	2	n.a.	44	525	1649810	151772	9.04959	1210434	201261	351	333	328	328	325	315	272	29	327	40.344	2.46014	333.324	292	46.3902	2.46939	435.503
4452	Rosales	Urticaceae	Laportea ruderalis (G. Forst.) Chew	Wet Tropical	Herbarium	1975	2018	Highly degraded	1.48	n.a.	3.62	254	168284	99	0.367236	134792	9988	177	4	4	4	1	1	0	0	3	11.5689	8.54878	14.2419	n.a.	n.a.	n.a.	n.a.
4389	Rosales	Urticaceae	Lecanthus peduncularis (Wall. ex Royle) Wedd.	Wet Tropical	Herbarium	1999	2006	Degraded	2.72	5.98	5.4	571	1116128	89870	9.47974	825730	133211	351	325	322	322	320	313	270	41	321	28.3991	2.3871	140.966	291	29.7341	2.39024	233.295
4396	Rosales	Urticaceae	Leucosyke capitellata Wedd.	Wet Tropical	Herbarium	1995	2006	Degraded	27	n.a.	30	518	1440874	103570	8.87274	1120702	148736	351	339	334	334	333	328	278	45	333	33.3469	2.35729	158.165	294	31.3413	1.08	187.037
4398	Rosales	Urticaceae	Maoutia puya (Hook.) Wedd.	Unknown	Herbarium	2001	2006	Highly degraded	3.2	n.a.	8.1	380	299994	17651	3.75441	232036	20041	330	253	251	250	242	216	121	0	250	8.57328	2.39689	21.6316	192	6.6601	1.05	27.5663
4422	Rosales	Urticaceae	Myrianthus preussii Engl.	Wet Tropical	Herbarium	1973	2006	Highly degraded	4.86	n.a.	5.1	356	7379286	411874	3.4923	5414048	591790	349	341	336	335	333	323	266	1	335	93.7424	2.41806	1248.98	294	55.1876	2.56627	321.167
4385	Rosales	Urticaceae	Nanocnide japonica Blume	Temperate	Herbarium	1986	2006	Degraded	3.16	8.88	66	305	474352	12993	2.19816	376238	29082	321	222	220	217	188	159	61	0	219	9.62533	2.20872	51.2432	132	5.69542	1.10204	18.939
4409	Rosales	Urticaceae	Neraudia angulata R.S. Cowan	Wet Tropical	Herbarium	1947	2006	Highly degraded	3.98	n.a.	52	367	426532	14032	2.13349	315776	33277	317	213	209	209	199	180	99	0	208	7.90045	2.57222	24.3787	159	6.33745	1.44444	20.7681
4401	Rosales	Urticaceae	Nothocnide mollissima (Wedd.) Chew	Wet Tropical	Herbarium	1995	2006	Degraded	23.8	n.a.	27	527	978116	71420	8.2117	632490	104537	351	310	308	308	303	291	251	29	304	25.6312	1.63333	127.791	263	23.8575	2	99.2198
4384	Rosales	Urticaceae	Obetia radula (Baker) Baker ex B.D. Jacks.	Seasonally Dry Tropical	Herbarium	1964	2006	Degraded	2.12	n.a.	18	685	886858	102164	12.2949	669150	98975	349	328	324	324	322	317	277	46	322	30.0418	2.28205	138.371	289	31.1425	2.40138	173.132
4403	Rosales	Urticaceae	Oreocnide trinervis (Wedd.) Miq.	Unknown	Herbarium	1998	2006	Degraded	7.68	n.a.	24	478	1588322	95217	6.05091	1178900	189608	348	329	326	326	325	316	274	19	324	30.07	1.18596	128.576	291	28.5645	1.59474	167.327
4352	Rosales	Urticaceae	Parietaria judaica L.	Temperate	Silica dry	2000	2001	Highly degraded	2.84	6.25	14	564	1266016	60940	7.22526	819978	150634	351	313	299	299	290	274	218	32	297	24.1429	1	177.643	253	23.8297	0.858131	229.461
4412	Rosales	Urticaceae	Phenax rugosus (Poir.) Wedd.	Subtropical	Herbarium	2002	2006	Degraded	5.58	n.a.	21	523	1156606	119983	11.1133	863858	135128	352	332	329	329	328	318	278	34	328	34.3611	1.38079	194.938	291	34.609	1.26429	237.762
4429	Rosales	Urticaceae	Pilea cadierei Gagnep. & Guillaumin	Wet Tropical	Herbarium	2002	2006	Degraded	7.22	n.a.	27	516	1204520	67773	8.37803	781614	143111	347	323	315	315	314	300	242	16	314	22.699	1.57461	171.047	272	22.4903	1	184.129
4390	Rosales	Urticaceae	Pouzolzia sanguinea (Blume) Merr.	Wet Tropical	Herbarium	1994	2006	Highly degraded	22.4	n.a.	22	304	329972	6768	2.39323	265250	19166	318	216	215	214	187	157	61	0	213	5.01323	1.31672	16.263	135	3.40723	1	10.9053
4392	Rosales	Urticaceae	Pouzolzia zeylanica (L.) Benn.	Seasonally Dry Tropical	Herbarium	1992	2006	Highly degraded	3.78	n.a.	8.4	512	1236412	108377	10.3799	830302	136102	347	322	317	317	314	303	250	36	257	45.0382	1.55556	233.855	221	42.7134	2.55238	306.939
4414	Rosales	Urticaceae	Rousselia humilis (Sw.) Urb.	Wet Tropical	Herbarium	1925	2006	Highly degraded	2.1	n.a.	72	411	908516	67929	4.53663	517964	137836	337	286	284	284	278	263	202	0	283	21.9037	2.80442	78.1771	234	17.1317	1.47143	69.8608
4408	Rosales	Urticaceae	Sarcochlamys pulcherrima Gaudich.	Wet Tropical	Herbarium	1979	2006	Highly degraded	6.68	n.a.	48	296	335062	8432	2.19571	263118	21220	324	214	212	210	183	147	53	0	210	6.5201	1.39035	22.541	130	3.82649	1	13.1043
4354	Rosales	Urticaceae	Soleirolia soleirolii (Req.) Dandy	Subtropical	Silica dry	2000	2001	Degraded	2.8	n.a.	5.1	577	867748	46838	6.79149	676716	88048	350	311	308	308	308	301	252	18	307	15.9141	1.87538	95.9241	275	16.1998	1.14388	88.8153
4407	Rosales	Urticaceae	Touchardia latifolia Gaudich.	Wet Tropical	Herbarium	1961	2006	Degraded	4.26	n.a.	3.7	587	1028290	75354	10.9463	791520	110022	347	321	316	316	314	302	253	48	315	26.285	1.56849	113.522	281	26.1949	1.3605	145.281
4380	Rosales	Urticaceae	Urera glabra Wedd.	Wet Tropical	Herbarium	1975	2006	Highly degraded	17.7	n.a.	1.72	387	666224	8201	1.39698	525768	42807	314	187	187	187	163	137	72	1	186	6.51429	1.86607	22.8623	114	4.76139	1	13.2615
5993	Rosales	Urticaceae	Urera hypselodendron (Hochst. ex A.Rich.) Wedd.	Wet Tropical	Herbarium	1985	2006	n.a.	7.3	n.a.	60	624	1451468	63811	8.39378	1043154	187080	351	326	323	323	319	313	247	58	322	22.7936	1	134.597	281	20.3193	1	88.0338
4356	Rosales	Urticaceae	Urtica urens L.	Temperate	Silica dry	2000	2001	Degraded	2.24	5.29	18	552	963142	49908	9.95388	728120	107771	347	324	317	317	314	308	260	34	315	19.3844	2.82169	119.396	282	19.5911	1.81818	103.963
3854	Santalales	Misodendraceae	Misodendrum quadriflorum DC.	Temperate	Herbarium	1979	2018	Highly degraded	11.2	n.a.	5.82	n.a.	1794812	10292	0.474144	793038	268596	308	206	201	200	178	141	57	0	200	10.2481	2.53116	135.355	128	5.77596	1	76.4181
994	Sapindales	Sapindaceae	Acer campestre L.	Temperate	Silica dry	2000	2001	Degraded	1.1	n.a.	60	510	4924164	410570	5.54031	3258306	630559	349	342	338	338	335	331	298	5	337	75.3442	4.67368	462.044	303	43.6573	3.12	265.429
4690	Sapindales	Sapindaceae	Amesiodendron chinense (Merr.) Hu	Subtropical	Silica dry	2015	2018	Highly degraded	79.6	n.a.	40.2	472	11217298	1150489	6.08578	8327696	1122309	351	344	340	339	336	331	309	2	339	211.785	4.09649	1256.14	305	123.849	4.28319	650.343
1120	Sapindales	Sapindaceae	Atalaya capensis R.A.Dyer	Subtropical	Herbarium	1937	2010	Highly degraded	0.97	n.a.	14	306	2249830	114719	5.11741	1464432	209252	352	344	342	342	338	320	247	1	341	30.7902	2.52414	133.951	274	15.1477	1.6	67.1276
760	Sapindales	Sapindaceae	Athyana weinmannifolia (Griseb.) Radlk.	Subtropical	Silica dry	2003	2004	High	0.97	n.a.	59.4	500	14347142	1549705	6.08112	10390888	1503494	349	345	344	344	342	336	304	2	343	263.356	3.78187	1549.85	312	179.716	2.90698	1250.71
4743	Sapindales	Sapindaceae	Beguea apetala Capuron	Seasonally Dry Tropical	Herbarium	2005	2018	Highly degraded	26.8	n.a.	10.1	509	8056114	1018718	7.26063	5922376	829300	349	347	345	345	343	340	308	2	344	183.007	7.24612	960.611	313	106.253	3.77202	630.071
4693	Sapindales	Sapindaceae	Blomia prisca (Standl.) Lundell	Wet Tropical	Herbarium	1998	2018	Highly degraded	50.6	n.a.	6.84	576	7832412	878135	6.55409	5692144	824096	348	345	343	342	342	335	309	4	342	155.252	4.75949	804.423	308	95.2232	3.98429	526.05
3012	Sapindales	Sapindaceae	Bridgesia incisifolia Bertol. ex Cambess.	Desert and Dry Shrubland	Herbarium	1948	2001	Degraded	42.2	n.a.	55	543	3630790	374686	6.39541	2637472	373626	349	341	335	335	333	325	290	1	334	74.1554	3.65995	443.662	297	48.5965	3.70667	221.996
4695	Sapindales	Sapindaceae	Camptolepis ramiflora (Taub.) Radlk.	Seasonally Dry Tropical	Herbarium	2003	2018	Highly degraded	12	n.a.	33.2	473	6231624	1181860	11.2413	4648784	606768	349	348	347	347	344	338	307	1	346	213.756	5.30102	1273.42	315	121.163	2.1358	672.577
4697	Sapindales	Sapindaceae	Chouxia mollis G.E.Schatz, Gereau & Lowry	Seasonally Dry Tropical	Silica dry	2000	2018	Degraded	45.8	n.a.	10	600	4941096	228352	8.28217	3725886	381858	352	348	308	308	303	286	222	40	307	61.3344	2.61864	280.999	257	47.0759	1.62573	229.48
1278	Sapindales	Sapindaceae	Chytranthus angustifolius Exell	Wet Tropical	Herbarium	1981	2010	Highly degraded	0.84	n.a.	6.8	507	6807894	72496	0.810897	4849920	750684	342	296	290	288	272	249	159	3	289	26.6245	3	121.258	222	19.2325	2.87805	90.1494
4699	Sapindales	Sapindaceae	Conchopetalum brachysepalum Capuron	Seasonally Dry Tropical	Herbarium	1993	2018	Degraded	36.2	n.a.	22.4	557	3942370	812431	12.3822	2846106	349638	352	347	342	342	340	337	320	4	341	165.207	5.85096	716.111	314	138.125	3.39977	780.051
923	Sapindales	Sapindaceae	Cupania rubiginosa (Poir.) Radlk.	Wet Tropical	Herbarium	1977	2001	Highly degraded	2.01	n.a.	9	544	2320972	247160	7.63727	1851192	146321	348	343	342	342	338	330	295	3	341	59.3631	2.88291	242.089	301	44.695	1.76068	252.551
1136	Sapindales	Sapindaceae	Deinbollia pinnata (Poir.) Schumach. & Thonn.	Wet Tropical	Herbarium	1989	2010	Highly degraded	3.68	n.a.	47	306	1995240	55632	2.70704	1336274	178897	343	331	329	329	315	299	184	0	328	18.9529	2.06939	88.396	256	7.98519	1	35.6623
2839	Sapindales	Sapindaceae	Delavaya yunnanensis Franch.	Wet Tropical	Herbarium	1921	2001	Degraded	11.9	n.a.	7.86	372	1031570	214903	12.2629	668022	96987	350	342	341	341	338	333	294	0	340	45.9639	3.04656	175.828	300	26.932	3.57303	135.411
4700	Sapindales	Sapindaceae	Dictyoneura acuminata Blume	Wet Tropical	Herbarium	2012	2018	Highly degraded	1.84	n.a.	3.06	386	1388568	429	0.117819	427526	297460	144	21	16	13	8	4	0	0	15	12.225	3	21.6783	2	9.72556	6.77465	12.6765
4701	Sapindales	Sapindaceae	Dilodendron costaricense (Radlk.) A.H.Gentry & Steyerm.	Wet Tropical	Herbarium	2006	2018	Highly degraded	58	n.a.	34	592	6190136	595790	6.00187	4163500	785382	349	343	339	339	336	331	300	4	338	105.701	4.75074	600.063	304	61.6695	3.38331	421.441
4742	Sapindales	Sapindaceae	Dimocarpus longan Lour.	Seasonally Dry Tropical	Herbarium	2005	2018	Degraded	75	n.a.	31.8	612	10688022	986793	5.50139	7069602	1392321	350	346	344	344	340	335	316	5	343	161.898	6.01859	927.963	312	100.641	4.41892	765.458
3967	Sapindales	Sapindaceae	Dimocarpus Lour.	Unknown	Silica dry	2014	2018	Degraded	31.8	n.a.	26	546	7798344	1014244	7.47525	5354178	916674	349	347	344	344	340	337	311	5	343	173.173	4.87268	897.53	315	107.646	9.57494	648.631
1417	Sapindales	Sapindaceae	Erythrophysa alata (Eckl. & Zeyh.) Hutch.	Desert and Dry Shrubland	Silica dry	2004	2007	Degraded	0.73	n.a.	38.8	511	5577376	192666	2.64653	3902490	630222	348	330	323	323	318	300	223	9	322	43.1345	3.10964	220.001	259	28.1111	3.00806	176.264
4704	Sapindales	Sapindaceae	Exothea paniculata (Juss.) Radlk.	Wet Tropical	Herbarium	1990	2018	Degraded	35.6	n.a.	5.78	635	14036412	2042944	8.3215	9463586	1788290	349	348	344	344	344	339	320	3	343	306.449	3.40924	1841.51	314	185.482	5.68481	807.483
4705	Sapindales	Sapindaceae	Gereaua perrieri (Capuron) Buerki & Callm.	Wet Tropical	Herbarium	1997	2018	Degraded	28	n.a.	25	511	8099616	1192821	8.6205	5696716	903119	350	347	344	344	341	333	308	7	343	205.798	5.19872	1129.1	310	127.092	5.37431	693.463
1137	Sapindales	Sapindaceae	Glenniea africana (Radlk.) Leenh.	Seasonally Dry Tropical	Herbarium	2009	2010	Degraded	1.47	n.a.	37	597	15048564	1213330	4.82637	10348186	1805048	350	346	343	343	341	338	318	5	342	200.428	4.12062	1388.68	316	121.853	2.92135	819.932
4737	Sapindales	Sapindaceae	Gongrodiscus Radlk.	Unknown	Herbarium	2010	2018	Degraded	42.2	n.a.	21.2	602	5703042	668447	6.84977	3849654	718315	350	343	340	340	339	334	311	2	339	116.232	4.25134	639.436	312	72.1937	3.63971	510.854
4708	Sapindales	Sapindaceae	Haplocoelopsis africana F.G.Davies	Seasonally Dry Tropical	Herbarium	1937	2018	Highly degraded	38.2	n.a.	5.9	266	1054820	69141	5.17813	716716	93546	344	333	331	331	322	304	196	0	330	23.2181	3.52632	72.314	257	9.22905	1	43.2614
4739	Sapindales	Sapindaceae	Harpullia Roxb.	Unknown	Silica dry	2014	2018	Degraded	114	n.a.	28.6	587	3668484	489487	7.64239	2517234	438107	349	340	338	338	337	331	299	3	337	89.0949	5.7556	542.421	304	54.0615	4.15318	281.753
1098	Sapindales	Sapindaceae	Lepisanthes ramiflora (Radlk.) Leenh.	Unknown	Silica dry	2012	2013	Degraded	1.41	n.a.	34.8	531	7410210	364391	2.88426	5198994	843769	350	341	341	341	338	334	294	0	340	71.742	5.52209	880.938	306	44.2728	3.43558	1036.64
4714	Sapindales	Sapindaceae	Macphersonia cauliflora Radlk.	Unknown	Herbarium	2007	2018	Highly degraded	33.2	n.a.	6.88	564	7309276	1020665	8.01716	5152086	840696	349	346	345	345	343	338	306	1	344	177.898	5.15936	1437.4	313	107.734	6.34259	734.392
921	Sapindales	Sapindaceae	Magonia pubescens A. St.-Hil.	Seasonally Dry Tropical	Herbarium	1984	2001	Highly degraded	5.85	n.a.	7.9	364	117766	6858	5.09485	72724	12388	327	172	170	170	151	133	60	0	169	6.10174	2.13059	13.6675	112	4.38341	1	14.8571
922	Sapindales	Sapindaceae	Majidea zanguebarica J. Kirk ex Oliv.	Seasonally Dry Tropical	Herbarium	1958	2001	Degraded	5.87	n.a.	14.7	711	1988012	359905	10.236	1547066	137349	346	342	340	340	336	332	307	0	339	79.711	2.11137	375.7	304	66.5575	2.31818	283.551
1135	Sapindales	Sapindaceae	Melicoccus bijugatus Jacq.	Wet Tropical	Herbarium	1960	2010	Highly degraded	1.71	n.a.	52	332	1412530	24439	1.9601	839606	154848	344	318	314	314	297	275	170	3	313	8.77514	1	33.9449	237	5.74553	1	31.4872
4734	Sapindales	Sapindaceae	Molinaea sessilifolia Capuron	Wet Tropical	Herbarium	2006	2018	Degraded	76.4	n.a.	6	548	2464622	299332	7.57293	1761718	218839	349	343	341	341	340	331	304	1	340	65.3352	2.70916	260.259	306	56.7218	4.56458	361.376
4716	Sapindales	Sapindaceae	Namataea simplicifolia D.W. Thomas & D.J. Harris	Wet Tropical	Herbarium	1988	2018	Highly degraded	1.17	n.a.	3	294	2251172	465	0.0852889	1273392	260392	137	25	17	16	10	7	3	0	16	8.88443	2.7292	18.0189	4	5.90551	3.5283	10.3833
1219	Sapindales	Sapindaceae	Nephelium lappaceum L.	Wet Tropical	Silica dry	2014	2018	Degraded	7.2	n.a.	9.4	518	6820626	1056999	9.12504	4894994	723457	350	346	344	344	335	331	307	5	343	186.764	3.8314	1122.51	306	117.601	5.71333	1463.4
1134	Sapindales	Sapindaceae	Pancovia bijuga Willd.	Wet Tropical	Herbarium	1966	2010	Highly degraded	1.02	n.a.	13	275	808714	24317	3.09158	526652	74852	342	300	298	295	279	243	143	0	297	11.2402	1.2717	63.5975	198	5.44952	1	20.9324
1184	Sapindales	Sapindaceae	Paranephelium xestophyllum Miq.	Wet Tropical	Silica dry	2014	2018	Degraded	9.28	n.a.	8.4	552	4958710	350673	4.34645	3580286	520269	349	341	340	340	339	333	299	3	339	67.5855	3.89522	370.165	302	41.268	3.29193	215.854
1130	Sapindales	Sapindaceae	Paullinia pinnata L.	Wet Tropical	Herbarium	2009	2010	Highly degraded	4.9	n.a.	17.4	480	8830326	187414	1.39393	6617272	827762	342	327	324	324	320	315	254	1	323	46.2047	4.53209	355.81	283	32.0665	3.03333	159.993
4774	Sapindales	Sapindaceae	Phyllotrichum mekongense Lecomte	Wet Tropical	Herbarium	2012	2018	Highly degraded	8.68	n.a.	3.18	227	308972	362	0.968696	210368	29308	282	21	21	20	10	6	1	0	20	7.02197	2.63025	17.6289	n.a.	n.a.	n.a.	n.a.
4746	Sapindales	Sapindaceae	Plagioscyphus jumellei (Choux) Capuron	Wet Tropical	Herbarium	2005	2018	Degraded	23.2	n.a.	21	536	8133898	1283192	9.18405	5687266	931807	349	346	345	345	343	339	313	1	344	224.151	6.84252	1896.17	316	139.434	2.63889	2018.87
4740	Sapindales	Sapindaceae	Pometia pinnata J.R.Forst. & G.Forst.	Wet Tropical	Herbarium	2014	2018	Degraded	19	n.a.	21	509	9895564	1535266	9.25642	7021364	1098515	350	346	342	342	341	336	312	6	341	258.616	2.13402	1537.41	311	160.594	8.08176	1012.1
924	Sapindales	Sapindaceae	Pseudopteris decipiens Baill.	Wet Tropical	Herbarium	1954	2001	Highly degraded	2.48	n.a.	31	377	2221702	240064	7.26236	1400244	219147	350	343	336	336	333	327	291	0	335	51.4029	3.79186	231.62	300	29.0502	3.87075	176.902
1127	Sapindales	Sapindaceae	Radlkofera calodendron Gilg	Wet Tropical	Herbarium	2009	2010	Degraded	0.83	n.a.	50	531	7519030	953489	7.5106	5441266	788766	350	346	342	342	339	335	301	1	341	166.627	3.33333	1224.45	304	102.354	3.12037	640.883
1126	Sapindales	Sapindaceae	Schleichera trijuga Willd.	Seasonally Dry Tropical	Herbarium	1934	2010	Highly degraded	8.3	n.a.	14	371	1823226	53752	2.29982	1090142	190818	342	299	297	297	281	264	184	4	283	20.2667	3	467.122	218	13.4119	1.21429	477.444
4741	Sapindales	Sapindaceae	Storthocalyx chryseus Radlk.	Wet Tropical	Herbarium	2010	2018	Degraded	76.4	n.a.	20	651	7969040	660124	5.22116	5052684	1110824	351	342	341	341	340	338	309	4	340	112.474	4.83445	619.124	309	68.0803	3.88772	445.941
2801	Sapindales	Sapindaceae	Thouinia acuminata S. Watson	Wet Tropical	Herbarium	1987	2001	Degraded	68	n.a.	12	526	14943758	2129367	8.15996	10901004	1538529	348	344	341	341	338	336	311	4	340	351.018	3.88636	1830.63	309	242.39	11.1171	1119.05
4728	Sapindales	Sapindaceae	Thouinidium decandrum (Humb. & Bonpl.) Radlk.	Wet Tropical	Herbarium	1998	2018	Degraded	46.2	n.a.	23	562	8550956	1531138	10.309	6104150	929526	349	346	344	344	344	341	312	2	343	260.907	5.72931	1696.75	314	160.172	7.66756	1210.71
4729	Sapindales	Sapindaceae	Tina tamatavensis (Capuron) Callm. & Buerki	Wet Tropical	Herbarium	2005	2018	Degraded	71.2	n.a.	44.6	494	903462	103630	6.79685	657834	91718	343	326	324	324	321	311	259	0	323	25.1628	3.88081	120.27	279	16.2616	2.91667	132.843
4730	Sapindales	Sapindaceae	Tripterodendron filicifolium Radlk.	Unknown	Herbarium	1880	2018	Highly degraded	24	n.a.	47	231	996158	23359	2.32523	437090	160812	339	288	287	284	258	225	121	0	286	12.3288	2.59072	41.1545	174	4.71547	1	17.0282
3970	Sapindales	Sapindaceae	Tristiropsis Radlk.	Unknown	Silica dry	2014	2018	Degraded	8.12	n.a.	15.3	569	5506076	898100	9.11397	3906314	612270	350	346	344	344	340	338	314	0	343	150.63	6.25796	861.309	310	96.5521	4.33019	541.476
4732	Sapindales	Sapindaceae	Vouarana guianensis Aubl.	Wet Tropical	Herbarium	1994	2018	Highly degraded	75.2	n.a.	23	508	8162942	783158	5.73119	5889810	860171	348	342	338	338	336	326	298	2	337	145.877	5.46939	896.639	305	89.5857	3.42386	636.695
1141	Sapindales	Sapindaceae	Zanha golungensis Hiern	Seasonally Dry Tropical	Herbarium	2008	2010	High	3.2	n.a.	57.2	504	11126420	1003054	5.06917	8073856	1126376	352	345	343	343	342	337	307	5	342	177.52	5.10375	1046.68	308	105.573	4.52326	609.011
4835	Saxifragales	Cynomoriaceae	Cynomorium coccineum L.	Subtropical	Herbarium	1992	2018	n.a.	6.26	n.a.	24.8	n.a.	279450	1637	1.08213	231432	15076	229	60	59	58	48	37	10	0	58	6.80901	1.03623	26.4647	24	5.63411	2	15.6104
3966	Saxifragales	Penthoraceae	Penthorum chinense Pursh	Seasonally Dry Tropical	Herbarium	1984	2018	Highly degraded	8.24	n.a.	34.1	n.a.	831386	104022	13.1307	709270	38630	349	311	308	305	286	250	150	1	307	46.8066	2.13571	189.377	193	24.4805	1.37778	109.132
3957	Saxifragales	Tetracarpaeaceae	Tetracarpaea tasmannica Hook. f.	Temperate	Herbarium	2008	2018	Highly degraded	1.1	n.a.	1.48	n.a.	68628	1146	7.07874	56220	3820	261	38	38	35	30	18	3	0	37	9.8518	2.06828	31.878	16	7.11979	1	19.5492
5060	Solanales	Solanaceae	Nicotiana excelsior (J.M. Black) J.M. Black	Desert and Dry Shrubland	Silica dry	2016	2018	High	26.4	n.a.	45.4	593	4008190	287460	10.3874	3283110	243890	350	344	326	325	319	297	229	45	325	78.3165	1.67715	614.483	256	63.1092	1.37162	370.355
4753	Solanales	Solanaceae	Withania begoniifolia (Roxb.) Hunz. & Barboza	Seasonally Dry Tropical	Herbarium	1815	2018	Degraded	0.01	n.a.	1.82	301	1522628	2266	0.480945	1118342	186862	258	131	47	47	31	22	4	0	46	19.5447	1.71591	83.7125	5	18.1208	2	71.5352
3949	Trochodendrales	Trochodendraceae	Tetracentron sinense Oliv.	Temperate	Herbarium	1991	2018	Highly degraded	1.9	n.a.	139.2	n.a.	656748	45246	6.67136	543168	35645	349	328	323	323	312	289	193	5	322	15.6349	1.47768	75.6186	251	7.81667	1.4	28.048
5554	Vitales	Vitaceae	Yua austro-orientalis (F.P. Metcalf) C.L. Li	Subtropical	Herbarium	1938	2018	Highly degraded	0.27	0.13	21	322	2387242	36658	3.49185	1802050	182938	352	291	283	282	272	250	151	2	282	15.8798	2.14602	79.0912	232	13.1841	1.75641	51.505
