# Supplementary material for: Factors Affecting Targeted Sequencing of 353 Nuclear Genes From Herbarium Specimens Spanning the Diversity of Angiosperms
Source: Front Plant Sci. 2019 Sep 18;10:1102. doi: 10.3389/fpls.2019.01102 (PMC6759688; doi:10.3389/fpls.2019.01102)
Supplement: Supplementary file 6 [file Table_3.xlsx]

## Sheet: Table S3
Table S3. P-values from Mann-Whitney tests (above diagonal) and Kolmogorov-Smirnov tests (below diagonal) on distribution of genomic DNA concentration grouped by material source.
	Herbarium (old)	Herbarium (recent)	Silica gel-dried
Herbarium (old)	-	0.014412	0.971765
Herbarium (recent)	0.004884	-	0.018686
Silica gel-dried	0.88399	0.007177	-
