# Supplementary material for: Factors Affecting Targeted Sequencing of 353 Nuclear Genes From Herbarium Specimens Spanning the Diversity of Angiosperms
Source: Front Plant Sci. 2019 Sep 18;10:1102. doi: 10.3389/fpls.2019.01102 (PMC6759688; doi:10.3389/fpls.2019.01102)
Supplement: Supplementary file 7 [file Table_4.xlsx]

## Sheet: Table S4
Table S4. P-values from Mann-Whitney tests (above diagonal) and Kolmogorov-Smirnov tests (below diagonal) on distribution of target enrichment efficiency grouped by material source.
	Herbarium (old)	Herbarium (recent)	Silica gel-dried
Herbarium (old)	-	9.4e-05	0
Herbarium (recent)	5e-06	-	0.012941
Silica gel-dried	0	0.004893	-
