# Supplementary material for: Factors Affecting Targeted Sequencing of 353 Nuclear Genes From Herbarium Specimens Spanning the Diversity of Angiosperms
Source: Front Plant Sci. 2019 Sep 18;10:1102. doi: 10.3389/fpls.2019.01102 (PMC6759688; doi:10.3389/fpls.2019.01102)
Supplement: Supplementary file 8 [file Table_5.xlsx]

## Sheet: Table S5
Table S5. P-values from Mann-Whitney tests (above diagonal) and Kolmogorov-Smirnov tests (below diagonal) on distribution of genes retrieved above 50% of target length grouped by material source.
	Herbarium (old)	Herbarium (recent)	Silica gel-dried
Herbarium (old)	-	5.6e-05	0
Herbarium (recent)	1e-06	-	0.002299
Silica gel-dried	0	0.018726	-
