# Supplementary material for: Factors Affecting Targeted Sequencing of 353 Nuclear Genes From Herbarium Specimens Spanning the Diversity of Angiosperms
Source: Front Plant Sci. 2019 Sep 18;10:1102. doi: 10.3389/fpls.2019.01102 (PMC6759688; doi:10.3389/fpls.2019.01102)
Supplement: Supplementary file 10 [file Table_7.xlsx]

## Sheet: Table S7
Table S7. P-values from Mann-Whitney tests (above diagonal) and Kolmogorov-Smirnov tests (below diagonal) on distribution of mean intron coverage grouped by material source.
	Herbarium (old)	Herbarium (recent)	Silica gel-dried
Herbarium (old)	-	0.001248	1.1e-05
Herbarium (recent)	9.1e-05	-	0.090468
Silica gel-dried	1e-06	0.071157	-
